# Supplementary material for: Comparative Analyses of Five Complete Chloroplast Genomes from the Genus Pterocarpus (Fabacaeae)
Source: Int J Mol Sci. 2020 May 26;21(11):3758. doi: 10.3390/ijms21113758 (PMC7312355; doi:10.3390/ijms21113758)
Supplement: Supplementary file 1 [file ijms-21-03758-s001.zip]

Archive with 6 entries (6 files):
- Supp Fig 2-BI-timetree.jpg
- Table S1.xlsx
- Table S2.xlsx
- Table S3.xlsx
- Table S4.xlsx
- Supp Fig 1-BI-tree.jpg
