# Supplementary material for: Comparative Analyses of Five Complete Chloroplast Genomes from the Genus Pterocarpus (Fabacaeae)
Source: Int J Mol Sci. 2020 May 26;21(11):3758. doi: 10.3390/ijms21113758 (PMC7312355; doi:10.3390/ijms21113758)
Supplement: Supplementary file 1 [file ijms-21-03758-s001.zip › Table S1.xlsx]

## Sheet: Sheet1
Table S2 Chloroplast genome assmbly, size and features
	P.macrocarpus	P. santalinus	P. indicus	P.pedatus	P. marsupium
Total reads (Illumina Hiseq)	44199308	28078390	33138171	24544146	28747062
Total reads (pacbio)/Average length	2328/10,245	96,696/2511	7066/6281	57,912/2784	141,141/2492
Length (bp)	157992	158966	158107	158568	158451
LSC (bp)	87789	88460	88004	88415	88300
SSC (bp)	19122	18779	18723	18737	18737
IRb/ IRa (bp)	25692/ 25692	25711/ 25713	25689/ 25691	25706/ 25710	25707/ 25707
GC content (%, Genome)	36.39	36.31	36.38	36.33	36.34
GC content (%, coding genes)	37.68	37.69	37.7	37.69	37.68
GC content (%, tRNA)	53.28	53.28	53.28	53.28	53.28
GC content (%, rRNA)	55.46	55.46	55.46	55.46	55.46
Gene number	110	110	110	110	110
Protein-coding genes	77	77	77	77	77
rRNA genes	4	4	4	4	4
tRNA genes	29	29	29	29	29
Intron number (an intron/ two introns)	18/ 2	19/ 2	18/ 2	19/ 2	19/ 2
