# Supplementary material for: Comparative Analyses of Five Complete Chloroplast Genomes from the Genus Pterocarpus (Fabacaeae)
Source: Int J Mol Sci. 2020 May 26;21(11):3758. doi: 10.3390/ijms21113758 (PMC7312355; doi:10.3390/ijms21113758)
Supplement: Supplementary file 1 [file ijms-21-03758-s001.zip › Table S2.xlsx]

## Sheet: Sheet2
Table S3 Repeats (>= 30bp) identified in five Pterocarpus species
species	ID	Length	Type	Repeat_F_start	Repeat_F_end	Repeat_R_start	Repeat_R_end	Mismatch	E-value	Repeat_F_gene	Repeat_R_gene	Repeat_F_region	Repeat_R_region	Repeat_F_seq	Repeat_R_seq
Pterocarpus marsupium	R1	33	R	216	248	69603	69635	-3	1.41e-05	_	_	LSC	LSC	AGATAAGATAGGATAAAAAAAAAAAAAAACAAA		AAAAAAAAAAAAAAAAAAATAGAATAAAATAGA
	R2	30	F	1567	1596	69236	69265	-3	0.000671	_	_	LSC	LSC	ATATCAATATATATCAATATATATATATAT		ATATCAATATATATTGATATATATATGTAT
	R3	31	F	9303	9333	55095	55125	-3	0.000186	_	_	LSC	LSC	AAAAAAAAAAAAAAAAGAACAAAAATGAAAT		AAAAAAAAAAAAAAGAGTAAAAAAATGAAAT
	R4	31	P	9358	9388	9386	9416	-3	0.000186	_	_	LSC	LSC	GTATAGGTAGAACTTATTAGCTACCATTGAC		GACTCTGGTAGCTAATAAGTTCTACCTATAC
	R5	39	P	10735	10773	10735	10773	-3	5.77e-09	_	_	LSC	LSC	TTTGAATATAGAATTTTTTTAAATAATTCTATATTCAAA		TTTGAATATAGAATTTTTTTAAATAATTCTATATTCAAA
	R6	30	C	13119	13148	25310	25339	-3	0.000671	_	_	LSC	LSC	TTCATTTTTTTACATACTTTATTTTATATA		AAGTCGAAAAATATATGAAATAAAATATAT
	R7	31	R	14122	14152	14122	14152	-2	6.41e-06	_	_	LSC	LSC	ATATGTATATATACATATATATATATGTATA		ATATGTATATATACATATATATATATGTATA
	R8	31	P	15338	15368	48968	48998	-3	0.000186	_	_	LSC	LSC	ATAAATAATATTATATATAATATATATATAT		ATATATATATATTTCATTTAATATTATTTAT
	R9	30	C	15345	15374	15346	15375	-3	0.000671	_	_	LSC	LSC	ATATTATATATAATATATATATATTATATA		TATTATATATAATATATATATATTATATAT
	R10	30	P	16759	16788	26431	26460	-2	2.4e-05	trnS-GGA;_	trnS-UGA;_	LSC	LSC	ACGGAGAGAGAGGGATTCGAACCCTCGGTA		TATCGAGGGTTCGAATCCCTCTCTCTCCTT
	R11	30	P	16759	16788	55663	55692	-1	5.51e-07	trnS-GGA;_	trnS-GCU;_	LSC	LSC	ACGGAGAGAGAGGGATTCGAACCCTCGGTA		TACCGAGGGTTCGAATCCCTCTCTTTCCGT
	R12	39	F	17875	17913	143970	144008	-2	1.56e-10	_	_	LSC	IRb	GAGGAGCCGTATGAGATGAAAATCTCACGTACGGTTCTG		GAGGAGCCGTATGAGGTGAAAATCTCATGTACGGTTCTG
	R13	39	P	17875	17913	102743	102781	-2	1.56e-10	_	_	LSC	IRa	GAGGAGCCGTATGAGATGAAAATCTCACGTACGGTTCTG		CAGAACCGTACATGAGATTTTCACCTCATACGGCTCCTC
	R14	39	P	17875	17913	124161	124199	-2	1.56e-10	_	_	LSC	SSC	GAGGAGCCGTATGAGATGAAAATCTCACGTACGGTTCTG		CAGAACCGTACATGAGATTTTCACCTCATACGGCTCCTC
	R15	39	P	17875	17913	85486	85524	-2	1.56e-10	_	_	LSC	LSC	GAGGAGCCGTATGAGATGAAAATCTCACGTACGGTTCTG		CAGAACCGTACATGAGATTTTCACCTCATACGGCTCCTC
	R16	94	F	20801	20894	23025	23118	-2	7.08e-43	psaA;_	psaB;_	LSC	LSC	GTTTATGGCTGACCGATATTGCGCACCATCATTTAGCTATTGCAATTCTTTTCCTGATAGCTGGTCACATGTATAGGACCAACTGGGGGATTGG		GTTTATGGCTGACCGATATTGCGCACCATCATTTAGCTATTGCAATTCTTTTCCTGATAGCTGGTCACATGTATAGGACCAACTTCGGGATTGG
	R17	32	F	20887	20918	23111	23142	-3	5.13e-05	psaA;_	psaB;_	LSC	LSC	GGGATTGGTCATGGTATAAAAGAGATCTTAGA		GGGATTGGGCACAGTATAAAAGAGATCTTAGA
	R18	32	P	25441	25472	25441	25472	0	3.83e-10	_	_	LSC	LSC	TACTATTAATACTTCTAGAAGTATTAATAGTA		TACTATTAATACTTCTAGAAGTATTAATAGTA
	R19	32	F	26431	26462	55663	55694	-3	5.13e-05	trnS-UGA;_	trnS-GCU;_	LSC	LSC	TATCGAGGGTTCGAATCCCTCTCTCTCCTTTT		TACCGAGGGTTCGAATCCCTCTCTTTCCGTTT
	R20	39	P	32594	32632	32594	32632	-3	5.77e-09	_	_	LSC	LSC	TATGGTAGAAAGAAATCGATTTGATTTCTTTCTACCATA		TATGGTAGAAAGAAATCGATTTGATTTCTTTCTACCATA
	R21	30	R	33131	33160	66191	66220	-3	0.000671	_	_	LSC	LSC	AAAAACAAAAATACAAATAAAAAAAGAAAA		AAAAGAAAAAAAAAAACATCAAATCAAAAA
	R22	64	P	34389	34452	34389	34452	0	2.08e-29	_	_	LSC	LSC	AATCTTTTTTAATCTTTTTTATTCTATTAGAATTCTAATAGAATAAAAAAGATTAAAAAAGATT		AATCTTTTTTAATCTTTTTTATTCTATTAGAATTCTAATAGAATAAAAAAGATTAAAAAAGATT
	R23	30	P	35031	35060	68085	68114	-3	0.000671	_	_	LSC	LSC	AAAACCATAAAAAAAAAAAAAAAAAAAAAT		AGTTCTTTTTTCTTTTTTTTTTATGGTTTT
	R24	30	R	35031	35060	69600	69629	-3	0.000671	_	_	LSC	LSC	AAAACCATAAAAAAAAAAAAAAAAAAAAAT		TAAAAAAAAAAAAAAAAAAAAATAGAATAA
	R25	31	C	35035	35065	58725	58755	-3	0.000186	_	_	LSC	LSC	CCATAAAAAAAAAAAAAAAAAAAAATATCTG		GTTATTTTTTTTTTTTTTTTTTTTTAGAAAC
	R26	30	F	43938	43967	43953	43982	-2	2.4e-05	rpoC2-exon1;_	rpoC2-exon1;_	LSC	LSC	TTTGTAAATAATGAGTTTGTAAATAATGAG		TTTGTAAATAATGAGTTTGTAAAAAATGAT
	R27	61	P	53748	53808	53748	53808	-3	1.29e-21	trnR-UCU;_	trnR-UCU;_	LSC	LSC	CTTTTCTTTTTAACTAACTTTTCACTAAAAAATTTAGTGAAAAGTTAGTTAAAAAGAAAAG		CTTTTCTTTTTAACTAACTTTTCACTAAAAAATTTAGTGAAAAGTTAGTTAAAAAGAAAAG
	R28	31	F	56149	56179	56169	56199	-3	0.000186	_	_	LSC	LSC	TATTACTATTACCAATATAGTATTACCAATA		TATTACCAATACCAATATACTATTACCAATA
	R29	31	P	57685	57715	117756	117786	-3	0.000186	_	_	LSC	SSC	ATATAGAATATATATATATTAATATATATTT		ATATATATATTATTATATATATATTATATAT
	R30	30	F	57699	57728	57720	57749	-3	0.000671	_	_	LSC	LSC	TATATTAATATATATTTGAATTGAATAAAT		TGAATAAATATATATTTGAATTGAATAAAT
	R31	30	C	59443	59472	112596	112625	-3	0.000671	_	_	LSC	IRa	TTTTTTTTTTTTTTTTTTTTATTATATAAA		AAAAAAAAAAAAAAAGAAAAAAAAATATTT
	R32	30	R	59443	59472	134126	134155	-3	0.000671	_	_	LSC	IRb	TTTTTTTTTTTTTTTTTTTTATTATATAAA		AAATATTTTTTTTTCTTTTTTTTTTTTTTT
	R33	32	P	61611	61642	117741	117772	-3	5.13e-05	_	_	LSC	SSC	TATAATCATATATATATAATTTATATAATTAA		TTAATTATATAATATATATATATATTATTATA
	R34	41	P	61645	61685	61645	61685	-1	1.8e-13	_	_	LSC	LSC	AAATAGAATCTAATTCTATAATATAGAATTAGATTCTATTT		AAATAGAATCTAATTCTATAATATAGAATTAGATTCTATTT
	R35	63	P	61753	61815	61753	61815	-3	8.9e-23	_	_	LSC	LSC	TTATACTCATTATATAGACTGAATATATATTCTATATATATTCAGTCTATATAATGAGTATAA		TTATACTCATTATATAGACTGAATATATATTCTATATATATTCAGTCTATATAATGAGTATAA
	R36	31	F	61828	61858	66242	66272	-3	0.000186	_	_	LSC	LSC	ACTTATCGAAAAAAGTTATCCATTGAGTCAT		AAACATCGAAAAAAGTTATCCATTGAGTCAT
	R37	31	F	63070	63100	63096	63126	-3	0.000186	_	_	LSC	LSC	TTTTTAGTCTATTTCTGTATTCTTTCTAATT		TAATTAGTCTATTTCTGTATTCTTTCTAAAT
	R38	31	P	68178	68208	68249	68279	-2	6.41e-06	_	_	LSC	LSC	ATTTTTGATATTTCTAATTATTAAATATTTC		GAAATATTCTATAATTAGAAATATCAAAAAT
	R39	32	P	69230	69261	69230	69261	0	3.83e-10	_	_	LSC	LSC	ATATATATATCAATATATATTGATATATATAT		ATATATATATCAATATATATTGATATATATAT
	R40	32	C	69595	69626	103121	103152	-3	5.13e-05	_	_	LSC	IRa	TGAATTAAAAAAAAAAAAAAAAAAAAATAGAA		ACTTATTTTTTTTTTATTTTTTTTTTTATTTT
	R41	32	R	69595	69626	143599	143630	-3	5.13e-05	_	_	LSC	IRb	TGAATTAAAAAAAAAAAAAAAAAAAAATAGAA		AAAATAAAAAAAAAAATAAAAAAAAAATAAGT
	R42	30	F	69599	69628	112593	112622	-3	0.000671	_	_	LSC	IRa	TTAAAAAAAAAAAAAAAAAAAAATAGAATA		TTAAAAAAAAAAAAAAAAGAAAAAAAAATA
	R43	30	P	69599	69628	134129	134158	-3	0.000671	_	_	LSC	IRb	TTAAAAAAAAAAAAAAAAAAAAATAGAATA		TATTTTTTTTTCTTTTTTTTTTTTTTTTAA
	R44	31	F	69601	69631	143594	143624	-3	0.000186	_	_	LSC	IRb	AAAAAAAAAAAAAAAAAAAAATAGAATAAAA		AAAAAAAAATAAAAAAAAAAATAAAAAAAAA
	R45	31	P	69601	69631	103127	103157	-3	0.000186	_	_	LSC	IRa	AAAAAAAAAAAAAAAAAAAAATAGAATAAAA		TTTTTTTTTATTTTTTTTTTTATTTTTTTTT
	R46	32	F	69610	69641	116269	116300	-3	5.13e-05	_	_	LSC	SSC	AAAAAAAAAAAATAGAATAAAATAGATAATAT		AAAAAAAAAAAAAAGAATAAAATAAAAAATAT
	R47	31	P	70337	70367	70337	70367	-3	0.000186	_	_	LSC	LSC	AATGGAATTGAATGAATAATTCAATTCCATT		AATGGAATTGAATGAATAATTCAATTCCATT
	R48	31	R	72700	72730	72700	72730	-2	6.41e-06	_	_	LSC	LSC	TATATATATATATATCTATATATCTATATAT		TATATATATATATATCTATATATCTATATAT
	R49	30	F	78670	78699	122935	122964	-3	0.000671	_	_	LSC	SSC	ATACAAAAAAAAAATAAATAAAAGAAAAAA		ATAAAAAAATAAAATAAATAAAAAAAAAAA
	R50	30	R	78674	78703	122934	122963	-3	0.000671	_	_	LSC	SSC	AAAAAAAAAATAAATAAAAGAAAAAATGAA		AATAAAAAAATAAAATAAATAAAAAAAAAA
	R51	60	P	81196	81255	81196	81255	-2	8.46e-23	_	_	LSC	LSC	ATTTTTTTCATCTTTCATCTTTATTTTTTCTAAAAAATAAAGATGAAAGATGAAAAAAAT		ATTTTTTTCATCTTTCATCTTTATTTTTTCTAAAAAATAAAGATGAAAGATGAAAAAAAT
	R52	52	F	85474	85525	124149	124200	0	3.48e-22	_	_	LSC	SSC	CCATCGCTATTACAGAACCGTACATGAGATTTTCACCTCATACGGCTCCTCG		CCATCGCTATTACAGAACCGTACATGAGATTTTCACCTCATACGGCTCCTCG
	R53	42	F	85484	85525	102741	102782	0	3.65e-16	_	_	LSC	IRa	TACAGAACCGTACATGAGATTTTCACCTCATACGGCTCCTCG		TACAGAACCGTACATGAGATTTTCACCTCATACGGCTCCTCG
	R54	42	P	85484	85525	143969	144010	0	3.65e-16	_	_	LSC	IRb	TACAGAACCGTACATGAGATTTTCACCTCATACGGCTCCTCG		CGAGGAGCCGTATGAGGTGAAAATCTCATGTACGGTTCTGTA
	R55	25708	P	88300	114007	132744	158451	0	0	_	ycf1-exon2;_	IRa	IRb	TTAATTACTCCTTTTTTTTTGTAAAGACGAAGAAACAAATTCGATTTTCTCTACTCTACTATTTACTACGGCGACGAAGAATCAAATTATCACTATATTTATTCCTTTTTCTACTTCTTCTTCCAAGTGCAGGATAACCCCAAGGAGTTGCGGGTTTTTTTCTACCAATTGGGGCCCTCCCTTCACCACCCCCATGGGGATGATCTACAGGGTTCATAACTACTCCTCTTACTACAGGACGCTTACCTAGCCAACATTTAGATCCGGCTCTACCCAAACTCTTCTGGTTTACCCCAACATTCCCCACTTGTCCGACTGTTGCTGAGCAGTTTTTGGATATCAAACGGACCTCCCCAGAAGGTAATTTTAATGTGGCCGATTTCCCCTCTTTTGCAATCA…		TTACTAATCTGACTAATATGGAACTTGGTAAGACAAGGGGGTTAAATAACTGAAAAATAAGATTATTAAAGAATATTCTTTGAATGCTAAAATTACGTATTGAATTTGGATTCTTGTACCCATAATTCAAAAAGTTTTTTTGATTATTGCCGAAGAAATGAAATAAAAGATAGGGTAGAGCTATGACAGTTATTATATGAGGTCTACCCAATGCTAGATGCAAAGGCGCATAATAGATCGATATGAACATGATGAGCTGTCCCGTAATAAACCCAGCTGTTGCTGATAGTTTCTTCTCGGTCCCTTCTTGCATAACCCGAGCTCGAAGAAGGAAGAGATAAGAGGGCCCTATGGAGAATGTGCTCAGAAATCCATAATAGAGTCCGACCACAACGACCG…
	R56	287	F	90272	90558	92221	92507	0	1.14e-163	_	ycf2;_	IRa	IRa	AGAGCCAATCGTTCTTTTTTCTCTGACAGATGGTTAGAACTGCATCTGGGTTCGAATCCTACTGAGAGGTCTACTAGAGATCAGAAATTGCTGAAGAAAGAACAAGATGTTTCTTTTGTTCTTTCCGGGCGATCGGAAAATAAAGAAATGGTTAATATATTCAAGATAATTATGTATTTACAAAATACTGTCTCAATTCATCCTATTTCATCAGATACGGGATGGGATATGGTTCCGAAGGATGAACTGGACAGTTCCAATAAGATTTCATTCTTGAACAAAAATCC		AGAGCCAATCGTTCTTTTTTCTCTGACAGATGGTTAGAACTGCATCTGGGTTCGAATCCTACTGAGAGGTCTACTAGAGATCAGAAATTGCTGAAGAAAGAACAAGATGTTTCTTTTGTTCTTTCCGGGCGATCGGAAAATAAAGAAATGGTTAATATATTCAAGATAATTATGTATTTACAAAATACTGTCTCAATTCATCCTATTTCATCAGATACGGGATGGGATATGGTTCCGAAGGATGAACTGGACAGTTCCAATAAGATTTCATTCTTGAACAAAAATCC
	R57	287	P	90272	90558	154244	154530	0	1.14e-163	_	ycf2-D2;_	IRa	IRb	AGAGCCAATCGTTCTTTTTTCTCTGACAGATGGTTAGAACTGCATCTGGGTTCGAATCCTACTGAGAGGTCTACTAGAGATCAGAAATTGCTGAAGAAAGAACAAGATGTTTCTTTTGTTCTTTCCGGGCGATCGGAAAATAAAGAAATGGTTAATATATTCAAGATAATTATGTATTTACAAAATACTGTCTCAATTCATCCTATTTCATCAGATACGGGATGGGATATGGTTCCGAAGGATGAACTGGACAGTTCCAATAAGATTTCATTCTTGAACAAAAATCC		GGATTTTTGTTCAAGAATGAAATCTTATTGGAACTGTCCAGTTCATCCTTCGGAACCATATCCCATCCCGTATCTGATGAAATAGGATGAATTGAGACAGTATTTTGTAAATACATAATTATCTTGAATATATTAACCATTTCTTTATTTTCCGATCGCCCGGAAAGAACAAAAGAAACATCTTGTTCTTTCTTCAGCAATTTCTGATCTCTAGTAGACCTCTCAGTAGGATTCGAACCCAGATGCAGTTCTAACCATCTGTCAGAGAAAAAAGAACGATTGGCTCT
	R58	287	P	92221	92507	156193	156479	0	1.14e-163	ycf2;_	_	IRa	IRb	AGAGCCAATCGTTCTTTTTTCTCTGACAGATGGTTAGAACTGCATCTGGGTTCGAATCCTACTGAGAGGTCTACTAGAGATCAGAAATTGCTGAAGAAAGAACAAGATGTTTCTTTTGTTCTTTCCGGGCGATCGGAAAATAAAGAAATGGTTAATATATTCAAGATAATTATGTATTTACAAAATACTGTCTCAATTCATCCTATTTCATCAGATACGGGATGGGATATGGTTCCGAAGGATGAACTGGACAGTTCCAATAAGATTTCATTCTTGAACAAAAATCC		GGATTTTTGTTCAAGAATGAAATCTTATTGGAACTGTCCAGTTCATCCTTCGGAACCATATCCCATCCCGTATCTGATGAAATAGGATGAATTGAGACAGTATTTTGTAAATACATAATTATCTTGAATATATTAACCATTTCTTTATTTTCCGATCGCCCGGAAAGAACAAAAGAAACATCTTGTTCTTTCTTCAGCAATTTCTGATCTCTAGTAGACCTCTCAGTAGGATTCGAACCCAGATGCAGTTCTAACCATCTGTCAGAGAAAAAAGAACGATTGGCTCT
	R59	32	F	93358	93389	93379	93410	-3	5.13e-05	ycf2;_	ycf2;_	IRa	IRa	TTTTTGTCCAAGTTACTTCTTTTTTTGTCCAA		TTTTTGTCCAAGTTTCTTCTCTTTTTGTCTAA
	R60	32	P	93358	93389	153341	153372	-3	5.13e-05	ycf2;_	ycf2-D2;_	IRa	IRb	TTTTTGTCCAAGTTACTTCTTTTTTTGTCCAA		TTAGACAAAAAGAGAAGAAACTTGGACAAAAA
	R61	32	P	93379	93410	153362	153393	-3	5.13e-05	ycf2;_	ycf2-D2;_	IRa	IRb	TTTTTGTCCAAGTTTCTTCTCTTTTTGTCTAA		TTGGACAAAAAAAGAAGTAACTTGGACAAAAA
	R62	37	F	95771	95807	95789	95825	0	3.74e-13	ycf2;_	ycf2;_	IRa	IRa	TTGATGATAGTGACGATATTGATGATAGTGACGATAT		TTGATGATAGTGACGATATTGATGATAGTGACGATAT
	R63	37	P	95771	95807	150926	150962	0	3.74e-13	ycf2;_	ycf2-D2;_	IRa	IRb	TTGATGATAGTGACGATATTGATGATAGTGACGATAT		ATATCGTCACTATCATCAATATCGTCACTATCATCAA
	R64	37	P	95789	95825	150944	150980	0	3.74e-13	ycf2;_	ycf2-D2;_	IRa	IRb	TTGATGATAGTGACGATATTGATGATAGTGACGATAT		ATATCGTCACTATCATCAATATCGTCACTATCATCAA
	R65	42	F	102741	102782	124159	124200	0	3.65e-16	_	_	IRa	SSC	TACAGAACCGTACATGAGATTTTCACCTCATACGGCTCCTCG		TACAGAACCGTACATGAGATTTTCACCTCATACGGCTCCTCG
	R66	30	F	103126	103155	103138	103167	-1	5.51e-07	_	_	IRa	IRa	TTTTTTTTTTATTTTTTTTTTTATTTTTTT		TTTTTTTTTTATTTTTTTTTTTATTTTCTT
	R67	30	P	103126	103155	143584	143613	-1	5.51e-07	_	_	IRa	IRb	TTTTTTTTTTATTTTTTTTTTTATTTTTTT		AAGAAAATAAAAAAAAAAATAAAAAAAAAA
	R68	33	C	103126	103158	143593	143625	0	9.57e-11	_	_	IRa	IRb	TTTTTTTTTTATTTTTTTTTTTATTTTTTTTTT		AAAAAAAAAATAAAAAAAAAAATAAAAAAAAAA
	R69	33	R	103126	103158	103126	103158	0	9.57e-11	_	_	IRa	IRa	TTTTTTTTTTATTTTTTTTTTTATTTTTTTTTT		TTTTTTTTTTATTTTTTTTTTTATTTTTTTTTT
	R70	31	C	103131	103161	116269	116299	-3	0.000186	_	_	IRa	SSC	TTTTTATTTTTTTTTTTATTTTTTTTTTTAT		AAAAAAAAAAAAAAGAATAAAATAAAAAATA
	R71	33	C	103132	103164	143587	143619	0	9.57e-11	_	_	IRa	IRb	TTTTATTTTTTTTTTTATTTTTTTTTTTATTTT		AAAATAAAAAAAAAAATAAAAAAAAAAATAAAA
	R72	33	R	103132	103164	103132	103164	0	9.57e-11	_	_	IRa	IRa	TTTTATTTTTTTTTTTATTTTTTTTTTTATTTT		TTTTATTTTTTTTTTTATTTTTTTTTTTATTTT
	R73	30	P	103135	103164	116270	116299	-3	0.000671	_	_	IRa	SSC	TATTTTTTTTTTTATTTTTTTTTTTATTTT		AAAAAAAAAAAAAGAATAAAATAAAAAATA
	R74	30	P	103138	103167	143596	143625	-1	5.51e-07	_	_	IRa	IRb	TTTTTTTTTTATTTTTTTTTTTATTTTCTT		AAAAAAATAAAAAAAAAAATAAAAAAAAAA
	R75	43	F	112148	112190	134561	134603	-3	3.04e-11	_	_	IRa	IRb	TCATTCTTATTACTTTTTCAATATGAAAAAGTAATAAGAATGA		TCATTCTTATTACTTTTTCATATTGAAAAAGTAATAAGAATGA
	R76	43	P	112148	112190	112148	112190	-3	3.04e-11	_	_	IRa	IRa	TCATTCTTATTACTTTTTCAATATGAAAAAGTAATAAGAATGA		TCATTCTTATTACTTTTTCAATATGAAAAAGTAATAAGAATGA
	R77	31	R	116269	116299	143590	143620	-3	0.000186	_	_	SSC	IRb	AAAAAAAAAAAAAAGAATAAAATAAAAAATA		ATAAAAAAAAAAATAAAAAAAAAAATAAAAA
	R78	30	F	116270	116299	143587	143616	-3	0.000671	_	_	SSC	IRb	AAAAAAAAAAAAAGAATAAAATAAAAAATA		AAAATAAAAAAAAAAATAAAAAAAAAAATA
	R79	32	C	117742	117773	117770	117801	-3	5.13e-05	_	_	SSC	SSC	TAATTATATAATATATATATATATTATTATAT		ATATATATATTATATATATATATAATAATTTA
	R80	34	R	117746	117779	117755	117788	-3	3.87e-06	_	_	SSC	SSC	TATATAATATATATATATATTATTATATATATAT		TATATATATATTATTATATATATATTATATATAT
	R81	41	C	117752	117792	117753	117793	-3	4.2e-10	_	_	SSC	SSC	ATATATATATATATTATTATATATATATTATATATATATAT		TATATATATATATTATTATATATATATTATATATATATATA
	R82	35	P	117764	117798	117764	117798	-3	1.06e-06	_	_	SSC	SSC	ATTATTATATATATATTATATATATATATAATAAT		ATTATTATATATATATTATATATATATATAATAAT
	R83	30	C	117766	117795	117767	117796	-3	0.000671	_	_	SSC	SSC	TATTATATATATATTATATATATATATAAT		ATTATATATATATTATATATATATATAATA
	R84	37	P	119313	119349	119313	119349	-1	4.15e-11	_	_	SSC	SSC	TTATATATTCATATATAAGTTATATATGAATATATAA		TTATATATTCATATATAAGTTATATATGAATATATAA
	R85	30	P	122920	122949	123003	123032	-3	0.000671	_	ndhI-exon2;_	SSC	SSC	AACTATTCAAATAAAATAAAAAAATAAAAT		ATTTTATTATATTATTTTATTTGAATTGTT
	R86	32	F	122924	122955	122972	123003	-1	3.67e-08	_	_	SSC	SSC	ATTCAAATAAAATAAAAAAATAAAATAAATAA		ATTCAAATAAAATAAAAAAATAAAATAAAAAA
	R87	31	R	122928	122958	122970	123000	-3	0.000186	_	_	SSC	SSC	AAATAAAATAAAAAAATAAAATAAATAAAAA		AAATTCAAATAAAATAAAAAAATAAAATAAA
	R88	42	P	124159	124200	143969	144010	0	3.65e-16	_	_	SSC	IRb	TACAGAACCGTACATGAGATTTTCACCTCATACGGCTCCTCG		CGAGGAGCCGTATGAGGTGAAAATCTCATGTACGGTTCTGTA
	R89	43	P	134561	134603	134561	134603	-3	3.04e-11	_	_	IRb	IRb	TCATTCTTATTACTTTTTCATATTGAAAAAGTAATAAGAATGA		TCATTCTTATTACTTTTTCATATTGAAAAAGTAATAAGAATGA
	R90	30	F	143584	143613	143596	143625	-1	5.51e-07	_	_	IRb	IRb	AAGAAAATAAAAAAAAAAATAAAAAAAAAA		AAAAAAATAAAAAAAAAAATAAAAAAAAAA
	R91	33	R	143587	143619	143587	143619	0	9.57e-11	_	_	IRb	IRb	AAAATAAAAAAAAAAATAAAAAAAAAAATAAAA		AAAATAAAAAAAAAAATAAAAAAAAAAATAAAA
	R92	33	R	143593	143625	143593	143625	0	9.57e-11	_	_	IRb	IRb	AAAAAAAAAATAAAAAAAAAAATAAAAAAAAAA		AAAAAAAAAATAAAAAAAAAAATAAAAAAAAAA
	R93	37	F	150926	150962	150944	150980	0	3.74e-13	ycf2-D2;_	ycf2-D2;_	IRb	IRb	ATATCGTCACTATCATCAATATCGTCACTATCATCAA		ATATCGTCACTATCATCAATATCGTCACTATCATCAA
	R94	32	F	153341	153372	153362	153393	-3	5.13e-05	ycf2-D2;_	ycf2-D2;_	IRb	IRb	TTAGACAAAAAGAGAAGAAACTTGGACAAAAA		TTGGACAAAAAAAGAAGTAACTTGGACAAAAA
	R95	287	F	154244	154530	156193	156479	0	1.14e-163	ycf2-D2;_	_	IRb	IRb	GGATTTTTGTTCAAGAATGAAATCTTATTGGAACTGTCCAGTTCATCCTTCGGAACCATATCCCATCCCGTATCTGATGAAATAGGATGAATTGAGACAGTATTTTGTAAATACATAATTATCTTGAATATATTAACCATTTCTTTATTTTCCGATCGCCCGGAAAGAACAAAAGAAACATCTTGTTCTTTCTTCAGCAATTTCTGATCTCTAGTAGACCTCTCAGTAGGATTCGAACCCAGATGCAGTTCTAACCATCTGTCAGAGAAAAAAGAACGATTGGCTCT		GGATTTTTGTTCAAGAATGAAATCTTATTGGAACTGTCCAGTTCATCCTTCGGAACCATATCCCATCCCGTATCTGATGAAATAGGATGAATTGAGACAGTATTTTGTAAATACATAATTATCTTGAATATATTAACCATTTCTTTATTTTCCGATCGCCCGGAAAGAACAAAAGAAACATCTTGTTCTTTCTTCAGCAATTTCTGATCTCTAGTAGACCTCTCAGTAGGATTCGAACCCAGATGCAGTTCTAACCATCTGTCAGAGAAAAAAGAACGATTGGCTCT
Pterocarpus indicus	R1	31	R	212	242	69269	69299	-3	0.000185	_	_	LSC	LSC	AGATAAGATAGGATAAAAAAAAAAAAACAAA		AAAAAAAAAAAAAAAAATAGAATAAAATAGA
	R2	30	P	9289	9318	54847	54876	-3	0.000668	_	_	LSC	LSC	TGAAAAAAAAAAAAGAACAAAAATGAAATA		TATTTCATTTTTTTTTTTTTTTATTTTTCA
	R3	31	P	9342	9372	9370	9400	-3	0.000185	_	_	LSC	LSC	GTATAGGTAGAACTTATTAGCTACCATTGAC		GACTCTGGTAGCTAATAAGTTCTACCTATAC
	R4	39	P	10715	10753	10715	10753	-3	5.74e-09	_	_	LSC	LSC	TTTGAATATAGAATTTTTTTAAATAATTCTATATTCAAA		TTTGAATATAGAATTTTTTTAAATAATTCTATATTCAAA
	R5	30	C	13099	13128	25276	25305	-3	0.000668	_	_	LSC	LSC	TTCATTTTTTTACATACTTTATTTTATATA		AAGTCGAAAAATATATGAAATAAAATATAT
	R6	31	P	13614	13644	55022	55052	-3	0.000185	_	_	LSC	LSC	TATATATATTTATATATATATTCCAAATATA		TATATATAGAATATATATATAAATATATAGA
	R7	30	P	16734	16763	26449	26478	-2	2.39e-05	trnS-GGA;_	trnS-UGA;_	LSC	LSC	ACGGAGAGAGAGGGATTCGAACCCTCGGTA		TATCGAGGGTTCGAATCCCTCTCTCTCCTT
	R8	30	P	16734	16763	55322	55351	-1	5.49e-07	trnS-GGA;_	trnS-GCU;_	LSC	LSC	ACGGAGAGAGAGGGATTCGAACCCTCGGTA		TACCGAGGGTTCGAATCCCTCTCTTTCCGT
	R9	39	F	17849	17887	143642	143680	-2	1.55e-10	_	_	LSC	IRb	GAGGAGCCGTATGAGATGAAAATCTCACGTACGGTTCTG		GAGGAGCCGTATGAGGTGAAAATCTCATGTACGGTTCTG
	R10	39	P	17849	17887	102431	102469	-2	1.55e-10	_	_	LSC	IRa	GAGGAGCCGTATGAGATGAAAATCTCACGTACGGTTCTG		CAGAACCGTACATGAGATTTTCACCTCATACGGCTCCTC
	R11	39	P	17849	17887	123822	123860	-2	1.55e-10	_	_	LSC	SSC	GAGGAGCCGTATGAGATGAAAATCTCACGTACGGTTCTG		CAGAACCGTACATGAGATTTTCACCTCATACGGCTCCTC
	R12	39	P	17849	17887	85170	85208	-2	1.55e-10	_	_	LSC	LSC	GAGGAGCCGTATGAGATGAAAATCTCACGTACGGTTCTG		CAGAACCGTACATGAGATTTTCACCTCATACGGCTCCTC
	R13	33	P	19097	19129	69257	69289	-3	1.4e-05	_	_	LSC	LSC	TCTGTTTATTTTTTTTTTTTTTTTTTTCTAATT		AATTAAAAAAAAAAAAAAAAAAAAAAAAATAGA
	R14	94	F	20767	20860	22991	23084	-2	7.05e-43	psaA;_	psaB;_	LSC	LSC	GTTTATGGCTGACCGATATTGCGCACCATCATTTAGCTATTGCAATTCTTTTCCTGATAGCTGGTCACATGTATAGGACCAACTGGGGGATTGG		GTTTATGGCTGACCGATATTGCGCACCATCATTTAGCTATTGCAATTCTTTTCCTGATAGCTGGTCACATGTATAGGACCAACTTCGGGATTGG
	R15	32	F	20853	20884	23077	23108	-3	5.1e-05	psaA;_	psaB;_	LSC	LSC	GGGATTGGTCATGGTATAAAAGAGATCTTAGA		GGGATTGGGCACAGTATAAAAGAGATCTTAGA
	R16	32	P	25409	25440	25409	25440	-2	1.7e-06	_	_	LSC	LSC	TACTATTAATACTTCTAGAAGTATTAATCGTA		TACTATTAATACTTCTAGAAGTATTAATCGTA
	R17	32	F	26449	26480	55322	55353	-3	5.1e-05	trnS-UGA;_	trnS-GCU;_	LSC	LSC	TATCGAGGGTTCGAATCCCTCTCTCTCCTTTT		TACCGAGGGTTCGAATCCCTCTCTTTCCGTTT
	R18	30	P	29633	29662	54570	54599	-3	0.000668	_	_	LSC	LSC	AAAAAAATATTAAAAAAAAAAAAAAAATGA		TCATTTTTTTTTTTTTTTTATTTTGTTTTT
	R19	31	F	31459	31489	55033	55063	-2	6.38e-06	_	_	LSC	LSC	TACATATATAAATATATATAATATATATATA		TATATATATAAATATATAGAATATATATATA
	R20	30	C	31464	31493	127327	127356	-3	0.000668	_	_	LSC	SSC	ATATAAATATATATAATATATATATATAAT		TATATTTAAATATATTAAATATATATATAA
	R21	30	R	31464	31493	117440	117469	-3	0.000668	_	_	LSC	SSC	ATATAAATATATATAATATATATATATAAT		TATTATATATATATATTATATATATATATA
	R22	30	F	31465	31494	117443	117472	-2	2.39e-05	_	_	LSC	SSC	TATAAATATATATAATATATATATATAATA		TATATATATATATTATATATATATATAATA
	R23	30	P	31465	31494	117440	117469	-1	5.49e-07	_	_	LSC	SSC	TATAAATATATATAATATATATATATAATA		TATTATATATATATATTATATATATATATA
	R24	34	R	31465	31498	31472	31505	-2	1.2e-07	_	_	LSC	LSC	TATAAATATATATAATATATATATATAATATATA		ATATATAATATATATATATAATATATAAATATAT
	R25	30	C	31466	31495	117443	117472	-2	2.39e-05	_	_	LSC	SSC	ATAAATATATATAATATATATATATAATAT		TATATATATATATTATATATATATATAATA
	R26	30	R	31466	31495	117440	117469	-3	0.000668	_	_	LSC	SSC	ATAAATATATATAATATATATATATAATAT		TATTATATATATATATTATATATATATATA
	R27	30	F	31475	31504	117440	117469	-3	0.000668	_	_	LSC	SSC	TATAATATATATATATAATATATAAATATA		TATTATATATATATATTATATATATATATA
	R28	30	P	31475	31504	117443	117472	-2	2.39e-05	_	_	LSC	SSC	TATAATATATATATATAATATATAAATATA		TATATATATATATTATATATATATATAATA
	R29	31	C	31476	31506	117440	117470	-1	1.42e-07	_	_	LSC	SSC	ATAATATATATATATAATATATAAATATATT		TATTATATATATATATTATATATATATATAA
	R30	31	R	31476	31506	117442	117472	-2	6.38e-06	_	_	LSC	SSC	ATAATATATATATATAATATATAAATATATT		TTATATATATATATTATATATATATATAATA
	R31	30	R	31478	31507	55035	55064	-3	0.000668	_	_	LSC	LSC	AATATATATATATAATATATAAATATATTT		TATATATAAATATATAGAATATATATATAA
	R32	39	P	32581	32619	32581	32619	-3	5.74e-09	_	_	LSC	LSC	TATGGTAGAAAGAAATCGATTTGATTTCTTTCTACCATA		TATGGTAGAAAGAAATCGATTTGATTTCTTTCTACCATA
	R33	30	R	33119	33148	65842	65871	-3	0.000668	_	_	LSC	LSC	AAAAACAAAAATACAAATAAAAAAAGAAAA		AAAAGAAAAAAAAAAACATCAAATCAAAAA
	R34	32	P	33879	33910	47547	47578	-3	5.1e-05	_	_	LSC	LSC	TTCTGGTTTTATTTTCTTTTTTTTTGTTTTTG		CAAAAAAACAAAAAAAGAAAAAAAAACCAGAA
	R35	56	P	34372	34427	34372	34427	0	1.35e-24	_	_	LSC	LSC	TTTTTTAATCTTTTTTATTCTATTAGAATTCTAATAGAATAAAAAAGATTAAAAAA		TTTTTTAATCTTTTTTATTCTATTAGAATTCTAATAGAATAAAAAAGATTAAAAAA
	R36	61	P	53379	53439	53379	53439	-3	1.28e-21	trnR-UCU;_	trnR-UCU;_	LSC	LSC	CTTTTCTTTTTAACTAACTTTTCACTAAATTTTTTAGTGAAAAGTTAGTTAAAAAGAAAAG		CTTTTCTTTTTAACTAACTTTTCACTAAATTTTTTAGTGAAAAGTTAGTTAAAAAGAAAAG
	R37	30	C	54573	54602	143270	143299	-3	0.000668	_	_	LSC	IRb	TTTTTTTTTTTTTTTTATTTTGTTTTTGAT		AAAATAAAAAAAAAAATAAAAAAAAAAATA
	R38	30	R	54573	54602	102812	102841	-3	0.000668	_	_	LSC	IRa	TTTTTTTTTTTTTTTTATTTTGTTTTTGAT		TATTTTTTTTTTTATTTTTTTTTTTATTTT
	R39	34	F	55023	55056	55044	55077	-2	1.2e-07	_	_	LSC	LSC	ATATATAGAATATATATATAAATATATAGAATAT		ATATATAGAATATATATATAAATGAATAGAATAT
	R40	30	F	55035	55064	127327	127356	-3	0.000668	_	_	LSC	SSC	TATATATAAATATATAGAATATATATATAA		TATATTTAAATATATTAAATATATATATAA
	R41	31	F	55809	55839	55829	55859	-3	0.000185	_	_	LSC	LSC	TATTACTATTACCAATATAGTATTACCAATA		TATTACCAATACCAATATACTATTACCAATA
	R42	33	C	57330	57362	117418	117450	-3	1.4e-05	_	_	LSC	SSC	TAATATAGAATATATATATATATTAATATATAT		ATTATATAATATATATATATATTATTATATATA
	R43	31	P	57332	57362	117432	117462	-2	6.38e-06	_	_	LSC	SSC	ATATAGAATATATATATATATTAATATATAT		ATATATATTATTATATATATATATTATATAT
	R44	31	R	57332	57362	117433	117463	-3	0.000185	_	_	LSC	SSC	ATATAGAATATATATATATATTAATATATAT		TATATATTATTATATATATATATTATATATA
	R45	30	F	57333	57362	117420	117449	-2	2.39e-05	_	_	LSC	SSC	TATAGAATATATATATATATTAATATATAT		TATATAATATATATATATATTATTATATAT
	R46	30	F	57348	57377	57369	57398	-3	0.000668	_	_	LSC	LSC	TATATTAATATATATTTGAATTGAATAAAT		TGAATAAATATATATTTGAATTGAATAAAT
	R47	41	F	57568	57608	57598	57638	0	1.45e-15	_	_	LSC	LSC	ATTGAATCAATGACTATTCACGATTTCATAATTGAATCAAT		ATTGAATCAATGACTATTCACGATTTCATAATTGAATCAAT
	R48	30	F	58399	58428	102809	102838	-3	0.000668	_	_	LSC	IRa	AGTTATTTTTTTTTTTTTTTTTTTTTTTAG		ACTTATTTTTTTTTTTATTTTTTTTTTTAT
	R49	30	P	58399	58428	143273	143302	-3	0.000668	_	_	LSC	IRb	AGTTATTTTTTTTTTTTTTTTTTTTTTTAG		ATAAAAAAAAAAATAAAAAAAAAAATAAGT
	R50	30	P	58400	58429	86303	86332	-3	0.000668	_	_	LSC	LSC	GTTATTTTTTTTTTTTTTTTTTTTTTTAGA		TCTAAAAAAATAAAAAAAAAAAAAACCAAC
	R51	31	F	58401	58431	133803	133833	-2	6.38e-06	_	_	LSC	IRb	TTATTTTTTTTTTTTTTTTTTTTTTTAGAAA		TTATTTTTTCTTTTTTTTTTTTTTTAAGAAA
	R52	31	P	58401	58431	112276	112306	-2	6.38e-06	_	_	LSC	IRa	TTATTTTTTTTTTTTTTTTTTTTTTTAGAAA		TTTCTTAAAAAAAAAAAAAAAGAAAAAATAA
	R53	31	R	58401	58431	61126	61156	-3	0.000185	_	accD;_	LSC	LSC	TTATTTTTTTTTTTTTTTTTTTTTTTAGAAA		AAAGATTTTTTTATTCTTTTTTTTTTTAATT
	R54	30	P	58402	58431	69258	69287	-3	0.000668	_	_	LSC	LSC	TATTTTTTTTTTTTTTTTTTTTTTTAGAAA		ATTAAAAAAAAAAAAAAAAAAAAAAAAATA
	R55	33	R	58402	58434	67736	67768	-3	1.4e-05	_	_	LSC	LSC	TATTTTTTTTTTTTTTTTTTTTTTTAGAAACAA		AACAAAGTTCTTTTTTCTTTTTTTTTTTTTTAT
	R56	31	R	58407	58437	59411	59441	-3	0.000185	_	_	LSC	LSC	TTTTTTTTTTTTTTTTTTTTAGAAACAAAAA		AAAAAGAATCATTTTTTTTTTTTTTTTTTTT
	R57	30	C	61277	61306	117436	117465	-3	0.000668	_	_	LSC	SSC	TATAATCATATATATATATAATTTATATAA		ATATTATTATATATATATATTATATATATA
	R58	41	P	61313	61353	61313	61353	-1	1.79e-13	_	_	LSC	LSC	AAATAGAATCTAATTCTATAATATAGAATTAGATTCTATTT		AAATAGAATCTAATTCTATAATATAGAATTAGATTCTATTT
	R59	63	P	61421	61483	61421	61483	-3	8.86e-23	_	_	LSC	LSC	TTATACTCATTATATAGACTGAATATATATTCTATATATATTCAGTCTATATAATGAGTATAA		TTATACTCATTATATAGACTGAATATATATTCTATATATATTCAGTCTATATAATGAGTATAA
	R60	31	F	61496	61526	65894	65924	-3	0.000185	_	_	LSC	LSC	ACTTATCGAAAAAAGTTATCCATTGAGTCAT		AAACATCGAAAAAAGTTATCCATTGAGTCAT
	R61	31	F	68873	68903	68895	68925	-2	6.38e-06	_	_	LSC	LSC	TATATCAATATATATTGATATATATATCAAT		TATATCAATATATATTGATATATATATGTAT
	R62	44	P	68873	68916	68873	68916	0	2.27e-17	_	_	LSC	LSC	TATATCAATATATATTGATATATATATCAATATATATTGATATA		TATATCAATATATATTGATATATATATCAATATATATTGATATA
	R63	32	P	68890	68921	68890	68921	0	3.81e-10	_	_	LSC	LSC	ATATATATATCAATATATATTGATATATATAT		ATATATATATCAATATATATTGATATATATAT
	R64	31	C	69255	69285	102809	102839	-3	0.000185	_	_	LSC	IRa	TGAATTAAAAAAAAAAAAAAAAAAAAAAAAA		ACTTATTTTTTTTTTTATTTTTTTTTTTATT
	R65	31	R	69255	69285	143272	143302	-3	0.000185	_	_	LSC	IRb	TGAATTAAAAAAAAAAAAAAAAAAAAAAAAA		AATAAAAAAAAAAATAAAAAAAAAAATAAGT
	R66	30	R	69258	69287	69258	69287	-2	2.39e-05	_	_	LSC	LSC	ATTAAAAAAAAAAAAAAAAAAAAAAAAATA		ATTAAAAAAAAAAAAAAAAAAAAAAAAATA
	R67	30	F	69259	69288	112280	112309	-3	0.000668	_	_	LSC	IRa	TTAAAAAAAAAAAAAAAAAAAAAAAAATAG		TTAAAAAAAAAAAAAAAGAAAAAATAATAT
	R68	30	P	69259	69288	133800	133829	-3	0.000668	_	_	LSC	IRb	TTAAAAAAAAAAAAAAAAAAAAAAAAATAG		ATATTATTTTTTCTTTTTTTTTTTTTTTAA
	R69	31	C	69260	69290	102825	102855	-3	0.000185	_	_	LSC	IRa	TAAAAAAAAAAAAAAAAAAAAAAAAATAGAA		ATTTTTTTTTTTATTTTTTTTTTATTTTCTT
	R70	31	R	69260	69290	143256	143286	-3	0.000185	_	_	LSC	IRb	TAAAAAAAAAAAAAAAAAAAAAAAAATAGAA		AAGAAAATAAAAAAAAAATAAAAAAAAAAAT
	R71	32	F	69261	69292	69266	69297	-3	5.1e-05	_	_	LSC	LSC	AAAAAAAAAAAAAAAAAAAAAAAAATAGAATA		AAAAAAAAAAAAAAAAAAAATAGAATAAAATA
	R72	33	C	69263	69295	102814	102846	-3	1.4e-05	_	_	LSC	IRa	AAAAAAAAAAAAAAAAAAAAAAATAGAATAAAA		TTTTTTTTTTTATTTTTTTTTTTATTTTTTTTT
	R73	33	R	69263	69295	143265	143297	-3	1.4e-05	_	_	LSC	IRb	AAAAAAAAAAAAAAAAAAAAAAATAGAATAAAA		AAAAAAAAATAAAAAAAAAAATAAAAAAAAAAA
	R74	30	C	69264	69293	102826	102855	-3	0.000668	_	_	LSC	IRa	AAAAAAAAAAAAAAAAAAAAAATAGAATAA		TTTTTTTTTTTATTTTTTTTTTATTTTCTT
	R75	30	R	69264	69293	143256	143285	-3	0.000668	_	_	LSC	IRb	AAAAAAAAAAAAAAAAAAAAAATAGAATAA		AAGAAAATAAAAAAAAAATAAAAAAAAAAA
	R76	32	F	69264	69295	143264	143295	-3	5.1e-05	_	_	LSC	IRb	AAAAAAAAAAAAAAAAAAAAAATAGAATAAAA		AAAAAAAAAATAAAAAAAAAAATAAAAAAAAA
	R77	32	P	69264	69295	102816	102847	-3	5.1e-05	_	_	LSC	IRa	AAAAAAAAAAAAAAAAAAAAAATAGAATAAAA		TTTTTTTTTATTTTTTTTTTTATTTTTTTTTT
	R78	31	P	70001	70031	70001	70031	-3	0.000185	_	_	LSC	LSC	AATGGAATTGAATTATTCATTCAATTCCATT		AATGGAATTGAATTATTCATTCAATTCCATT
	R79	30	F	78348	78377	115948	115977	-3	0.000668	_	ndhF-exon2;_	LSC	SSC	ATACAAAAAAAAAATAAATAAAAGAAAAAA		ATACAAAAAAAAAAAGAATAAAATAAAAAA
	R80	30	R	78348	78377	122602	122631	-3	0.000668	_	_	LSC	SSC	ATACAAAAAAAAAATAAATAAAAGAAAAAA		AAAAAATAAAATAAATAAAAAAAAGAAATA
	R81	60	P	80874	80933	80874	80933	-2	8.43e-23	_	_	LSC	LSC	ATTTTTTTCATCTTTCATCTTTATTTTTTCTAAAAAATAAAGATGAAAGATGAAAAAAAT		ATTTTTTTCATCTTTCATCTTTATTTTTTCTAAAAAATAAAGATGAAAGATGAAAAAAAT
	R82	52	F	85158	85209	123810	123861	0	3.47e-22	_	_	LSC	SSC	CCATCGCTATTACAGAACCGTACATGAGATTTTCACCTCATACGGCTCCTCG		CCATCGCTATTACAGAACCGTACATGAGATTTTCACCTCATACGGCTCCTCG
	R83	42	F	85168	85209	102429	102470	0	3.63e-16	_	_	LSC	IRa	TACAGAACCGTACATGAGATTTTCACCTCATACGGCTCCTCG		TACAGAACCGTACATGAGATTTTCACCTCATACGGCTCCTCG
	R84	42	P	85168	85209	143641	143682	0	3.63e-16	_	_	LSC	IRb	TACAGAACCGTACATGAGATTTTCACCTCATACGGCTCCTCG		CGAGGAGCCGTATGAGGTGAAAATCTCATGTACGGTTCTGTA
	R85	30	F	85430	85459	85457	85486	-3	0.000668	_	_	LSC	LSC	TAGATAATTATAACTAGATAATGTTGTTAG		TAGATAATTATAACTAGATAATGTTATTTT
	R86	16423	P	88004	104426	141685	158107	0	0	_	_	IRa	IRb	GTTAATTACTCCTTTTTTTTTGTAAAGACGAAGAAACAAATTCGATTTTCTCTACTCTACTATTTACTACGGCGACGAAGAATCAAATTATCACTATATTTATTCCTTTTTCTACTTCTTCTTCCAAGTGCAGGATAACCCCAAGGAGTTGCGGGTTTTTTTCTACCAATTGGGGCCCTCCCTTCACCACCCCCATGGGGATGATCTACAGGGTTCATAACTACTCCTCTTACTACAGGACGCTTACCTAGCCAACATTTAGATCCGGCTCTACCCAAACTCTTCTGGTTTACCCCAACATTCCCCACTTGTCCGACTGTTGCTGAGCAGTTTTTGGATATCAAACGGACCTCCCCAGAAGGTAATTTTAATGTGGCCGATTTCCCCTCTTTTGCAATC…		CCCCCCCCCTCCCGTCAATCCCACGAGCCTCTTATCCATTCTCAATTCTCATTCGATCACGGCATCAAAATAGAAAAACTCACATTGGGTTTAGGGATAATCAGACTCGAACTGATGACTTCCACCACGTCAAGGTGACACTCTACCGCTGAGTTATACCCCTTCCCTTGCCCCCATCGAGAAATAGAACTAACTAATCCTAAGGCAAAGGGTCGAGAAACTCAACGCCACTATTCTTGAACAACTTGGAGTCGGGCCTTCTTTTCTTTTCACACTATTACGGATACGAAAATAATGGGAAAAATAGGATTCAATTGTCAACTGCTCCTATCGGAAATAGGATTGACTACGGATTCGAGCAATAGCACATGATTTCAAAAAAACCATACGATTTTCCCG…
	R87	287	F	89977	90263	91926	92212	0	1.14e-163	_	ycf2;_	IRa	IRa	AGAGCCAATCGTTCTTTTTTCTCTGACAGATGGTTAGAACTGCATCTGGGTTCGAATCCTACTGAGAGGTCTACTAGAGATCAGAAATTGCTGAAGAAAGAACAAGATGTTTCTTTTGTTCTTTCCGGGCGATCGGAAAATAAAGAAATGGTTAATATATTCAAGATAATTATGTATTTACAAAATACTGTCTCAATTCATCCTATTTCATCAGATACGGGATGGGATATGGTTCCGAAGGATGAACTGGACAGTTCCAATAAGATTTCATTCTTGAACAAAAATCC		AGAGCCAATCGTTCTTTTTTCTCTGACAGATGGTTAGAACTGCATCTGGGTTCGAATCCTACTGAGAGGTCTACTAGAGATCAGAAATTGCTGAAGAAAGAACAAGATGTTTCTTTTGTTCTTTCCGGGCGATCGGAAAATAAAGAAATGGTTAATATATTCAAGATAATTATGTATTTACAAAATACTGTCTCAATTCATCCTATTTCATCAGATACGGGATGGGATATGGTTCCGAAGGATGAACTGGACAGTTCCAATAAGATTTCATTCTTGAACAAAAATCC
	R88	287	P	89977	90263	153899	154185	0	1.14e-163	_	ycf2-D2;_	IRa	IRb	AGAGCCAATCGTTCTTTTTTCTCTGACAGATGGTTAGAACTGCATCTGGGTTCGAATCCTACTGAGAGGTCTACTAGAGATCAGAAATTGCTGAAGAAAGAACAAGATGTTTCTTTTGTTCTTTCCGGGCGATCGGAAAATAAAGAAATGGTTAATATATTCAAGATAATTATGTATTTACAAAATACTGTCTCAATTCATCCTATTTCATCAGATACGGGATGGGATATGGTTCCGAAGGATGAACTGGACAGTTCCAATAAGATTTCATTCTTGAACAAAAATCC		GGATTTTTGTTCAAGAATGAAATCTTATTGGAACTGTCCAGTTCATCCTTCGGAACCATATCCCATCCCGTATCTGATGAAATAGGATGAATTGAGACAGTATTTTGTAAATACATAATTATCTTGAATATATTAACCATTTCTTTATTTTCCGATCGCCCGGAAAGAACAAAAGAAACATCTTGTTCTTTCTTCAGCAATTTCTGATCTCTAGTAGACCTCTCAGTAGGATTCGAACCCAGATGCAGTTCTAACCATCTGTCAGAGAAAAAAGAACGATTGGCTCT
	R89	287	P	91926	92212	155848	156134	0	1.14e-163	ycf2;_	_	IRa	IRb	AGAGCCAATCGTTCTTTTTTCTCTGACAGATGGTTAGAACTGCATCTGGGTTCGAATCCTACTGAGAGGTCTACTAGAGATCAGAAATTGCTGAAGAAAGAACAAGATGTTTCTTTTGTTCTTTCCGGGCGATCGGAAAATAAAGAAATGGTTAATATATTCAAGATAATTATGTATTTACAAAATACTGTCTCAATTCATCCTATTTCATCAGATACGGGATGGGATATGGTTCCGAAGGATGAACTGGACAGTTCCAATAAGATTTCATTCTTGAACAAAAATCC		GGATTTTTGTTCAAGAATGAAATCTTATTGGAACTGTCCAGTTCATCCTTCGGAACCATATCCCATCCCGTATCTGATGAAATAGGATGAATTGAGACAGTATTTTGTAAATACATAATTATCTTGAATATATTAACCATTTCTTTATTTTCCGATCGCCCGGAAAGAACAAAAGAAACATCTTGTTCTTTCTTCAGCAATTTCTGATCTCTAGTAGACCTCTCAGTAGGATTCGAACCCAGATGCAGTTCTAACCATCTGTCAGAGAAAAAAGAACGATTGGCTCT
	R90	32	F	93063	93094	93084	93115	-3	5.1e-05	ycf2;_	ycf2;_	IRa	IRa	TTTTTGTCCAAGTTACTTCTTTTTTTGTCCAA		TTTTTGTCCAAGTTTCTTCTCTTTTTGTCTAA
	R91	32	P	93063	93094	152996	153027	-3	5.1e-05	ycf2;_	ycf2-D2;_	IRa	IRb	TTTTTGTCCAAGTTACTTCTTTTTTTGTCCAA		TTAGACAAAAAGAGAAGAAACTTGGACAAAAA
	R92	32	P	93084	93115	153017	153048	-3	5.1e-05	ycf2;_	ycf2-D2;_	IRa	IRb	TTTTTGTCCAAGTTTCTTCTCTTTTTGTCTAA		TTGGACAAAAAAAGAAGTAACTTGGACAAAAA
	R93	42	F	102429	102470	123820	123861	0	3.63e-16	_	_	IRa	SSC	TACAGAACCGTACATGAGATTTTCACCTCATACGGCTCCTCG		TACAGAACCGTACATGAGATTTTCACCTCATACGGCTCCTCG
	R94	34	F	102802	102835	102814	102847	-3	3.85e-06	_	_	IRa	IRa	TTTATTTACTTATTTTTTTTTTTATTTTTTTTTT		TTTTTTTTTTTATTTTTTTTTTTATTTTTTTTTT
	R95	34	P	102802	102835	143264	143297	-3	3.85e-06	_	_	IRa	IRb	TTTATTTACTTATTTTTTTTTTTATTTTTTTTTT		AAAAAAAAAATAAAAAAAAAAATAAAAAAAAAAA
	R96	34	C	102806	102839	143267	143300	-2	1.2e-07	_	_	IRa	IRb	TTTACTTATTTTTTTTTTTATTTTTTTTTTTATT		AAAAAAATAAAAAAAAAAATAAAAAAAAAAATAA
	R97	34	R	102806	102839	102811	102844	-2	1.2e-07	_	_	IRa	IRa	TTTACTTATTTTTTTTTTTATTTTTTTTTTTATT		TTATTTTTTTTTTTATTTTTTTTTTTATTTTTTT
	R98	34	P	102814	102847	143276	143309	-3	3.85e-06	_	_	IRa	IRb	TTTTTTTTTTTATTTTTTTTTTTATTTTTTTTTT		AAAAAAAAAATAAAAAAAAAAATAAGTAAATAAA
	R99	30	F	102815	102844	102826	102855	-3	0.000668	_	_	IRa	IRa	TTTTTTTTTTATTTTTTTTTTTATTTTTTT		TTTTTTTTTTTATTTTTTTTTTATTTTCTT
	R100	30	P	102815	102844	143256	143285	-3	0.000668	_	_	IRa	IRb	TTTTTTTTTTATTTTTTTTTTTATTTTTTT		AAGAAAATAAAAAAAAAATAAAAAAAAAAA
	R101	33	C	102815	102847	143264	143296	0	9.53e-11	_	_	IRa	IRb	TTTTTTTTTTATTTTTTTTTTTATTTTTTTTTT		AAAAAAAAAATAAAAAAAAAAATAAAAAAAAAA
	R102	33	R	102815	102847	102815	102847	0	9.53e-11	_	_	IRa	IRa	TTTTTTTTTTATTTTTTTTTTTATTTTTTTTTT		TTTTTTTTTTATTTTTTTTTTTATTTTTTTTTT
	R103	32	C	102821	102852	143259	143290	-2	1.7e-06	_	_	IRa	IRb	TTTTATTTTTTTTTTTATTTTTTTTTTATTTT		AAAATAAAAAAAAAATAAAAAAAAAAATAAAA
	R104	32	R	102821	102852	102821	102852	-2	1.7e-06	_	_	IRa	IRa	TTTTATTTTTTTTTTTATTTTTTTTTTATTTT		TTTTATTTTTTTTTTTATTTTTTTTTTATTTT
	R105	30	P	102826	102855	143267	143296	-3	0.000668	_	_	IRa	IRb	TTTTTTTTTTTATTTTTTTTTTATTTTCTT		AAAAAAATAAAAAAAAAAATAAAAAAAAAA
	R106	9276	P	104418	113693	132416	141691	0	0	_	ycf1;_	IRa	IRb	GGGGGGGGGCTATATTTCTGGGAGCGAACTCCAGGCGAATATGAAGCGCATGGATACAAGTTATGCCGTGGAATGAAAGAGAATTCCGAATCAGCTTTGTCTACGAGCAAGGAAGCTATAAGTAATGCAACTAGGAATCTCATGGAGAGTTCGATCCTGGCTCAGGATGAACGCTGGCGGCATGCCTTACACATGCAAGTCGGACGGGAAGTGGTGTTTCCAGTGGCGGACGGGTGAGTAACGCGTAAGAACCTGCCCTTGGGAGGGGAACAACAGCTGGAAACGGCTGCTAATACCCCGTAGGCTGAGGAGCAAAAGGAGGAATCCGCCCGAGGAGGGGCTCGCGTCTGATTAGCTAGTTGGTGAGGCAATAGCTTACCAAGGCGATGATCAGTAGCT…		TTACTAATCTGACTAATATGGAACTTGGTAAGACAAGGGGGTTAAATAACTGAAAAATAAGATTATTAAAGAATATTCTTTGAATGCTAAAATTACGTATTGAATTTGGATTCTTGTACCCATAATTCAAAAAGTTTTTTTGATTATTGCCGAAGAAATGAAATAAAAGATAGGGTAGAGCTATGACAGTTATTATATGAGGTCTACCCAATGCTAGATGCAAAGGTGCATAATAGATCGATATGAACATGATGAGCTGTCCCGTAATAAACCCAGCTGTTGCTGATAGTTTCTTCTCGGTCCCTTCTTGCATAACCCGAGCTCGAAGAAGGAAGAGATAAGAGGGCCCTATGGAGAATGTGCTCAGAAATCCATAATAGAGTCCGACCACAACGACCG…
	R107	43	F	111835	111877	134232	134274	-3	3.03e-11	_	_	IRa	IRb	TCATTCTTATTACTTTTTCAATATGAAAAAGTAATAAGAATGA		TCATTCTTATTACTTTTTCATATTGAAAAAGTAATAAGAATGA
	R108	43	P	111835	111877	111835	111877	-3	3.03e-11	_	_	IRa	IRa	TCATTCTTATTACTTTTTCAATATGAAAAAGTAATAAGAATGA		TCATTCTTATTACTTTTTCAATATGAAAAAGTAATAAGAATGA
	R109	31	C	117417	117447	117447	117477	-3	0.000185	_	_	SSC	SSC	AATTATATAATATATATATATATTATTATAT		TATATATATTATATATATATATAATAATTTA
	R110	42	P	117420	117461	117420	117461	-2	2.82e-12	_	_	SSC	SSC	TATATAATATATATATATATTATTATATATATATATTATATA		TATATAATATATATATATATTATTATATATATATATTATATA
	R111	43	R	117420	117462	117420	117462	-2	7.38e-13	_	_	SSC	SSC	TATATAATATATATATATATTATTATATATATATATTATATAT		TATATAATATATATATATATTATTATATATATATATTATATAT
	R112	43	C	117426	117468	117427	117469	-3	3.03e-11	_	_	SSC	SSC	ATATATATATATATTATTATATATATATATTATATATATATAT		TATATATATATATTATTATATATATATATTATATATATATATA
	R113	32	R	117437	117468	117443	117474	-2	1.7e-06	_	_	SSC	SSC	TATTATTATATATATATATTATATATATATAT		TATATATATATATTATATATATATATAATAAT
	R114	37	P	117438	117474	117438	117474	-1	4.13e-11	_	_	SSC	SSC	ATTATTATATATATATATTATATATATATATAATAAT		ATTATTATATATATATATTATATATATATATAATAAT
	R115	32	C	117440	117471	117441	117472	-3	5.1e-05	_	_	SSC	SSC	TATTATATATATATATTATATATATATATAAT		ATTATATATATATATTATATATATATATAATA
	R116	30	P	122584	122613	122664	122693	-3	0.000668	_	ndhI-exon2;_	SSC	SSC	AACTATTCAAATAAAATAAAAAAATAAAAT		ATTTTATTATATTATTTTATTTGAATTGTT
	R117	32	F	122588	122619	122633	122664	-1	3.66e-08	_	_	SSC	SSC	ATTCAAATAAAATAAAAAAATAAAATAAATAA		ATTCAAATAAAATAAAAAAATAAAATAAAAAA
	R118	31	R	122592	122622	122631	122661	-3	0.000185	_	_	SSC	SSC	AAATAAAATAAAAAAATAAAATAAATAAAAA		AAATTCAAATAAAATAAAAAAATAAAATAAA
	R119	42	P	123820	123861	143641	143682	0	3.63e-16	_	_	SSC	IRb	TACAGAACCGTACATGAGATTTTCACCTCATACGGCTCCTCG		CGAGGAGCCGTATGAGGTGAAAATCTCATGTACGGTTCTGTA
	R120	43	P	134232	134274	134232	134274	-3	3.03e-11	_	_	IRb	IRb	TCATTCTTATTACTTTTTCATATTGAAAAAGTAATAAGAATGA		TCATTCTTATTACTTTTTCATATTGAAAAAGTAATAAGAATGA
	R121	30	F	143256	143285	143267	143296	-3	0.000668	_	_	IRb	IRb	AAGAAAATAAAAAAAAAATAAAAAAAAAAA		AAAAAAATAAAAAAAAAAATAAAAAAAAAA
	R122	32	R	143259	143290	143259	143290	-2	1.7e-06	_	_	IRb	IRb	AAAATAAAAAAAAAATAAAAAAAAAAATAAAA		AAAATAAAAAAAAAATAAAAAAAAAAATAAAA
	R123	33	R	143264	143296	143264	143296	0	9.53e-11	_	_	IRb	IRb	AAAAAAAAAATAAAAAAAAAAATAAAAAAAAAA		AAAAAAAAAATAAAAAAAAAAATAAAAAAAAAA
	R124	34	F	143264	143297	143276	143309	-3	3.85e-06	_	_	IRb	IRb	AAAAAAAAAATAAAAAAAAAAATAAAAAAAAAAA		AAAAAAAAAATAAAAAAAAAAATAAGTAAATAAA
	R125	34	R	143267	143300	143272	143305	-2	1.2e-07	_	_	IRb	IRb	AAAAAAATAAAAAAAAAAATAAAAAAAAAAATAA		AATAAAAAAAAAAATAAAAAAAAAAATAAGTAAA
	R126	32	F	152996	153027	153017	153048	-3	5.1e-05	ycf2-D2;_	ycf2-D2;_	IRb	IRb	TTAGACAAAAAGAGAAGAAACTTGGACAAAAA		TTGGACAAAAAAAGAAGTAACTTGGACAAAAA
	R127	287	F	153899	154185	155848	156134	0	1.14e-163	ycf2-D2;_	_	IRb	IRb	GGATTTTTGTTCAAGAATGAAATCTTATTGGAACTGTCCAGTTCATCCTTCGGAACCATATCCCATCCCGTATCTGATGAAATAGGATGAATTGAGACAGTATTTTGTAAATACATAATTATCTTGAATATATTAACCATTTCTTTATTTTCCGATCGCCCGGAAAGAACAAAAGAAACATCTTGTTCTTTCTTCAGCAATTTCTGATCTCTAGTAGACCTCTCAGTAGGATTCGAACCCAGATGCAGTTCTAACCATCTGTCAGAGAAAAAAGAACGATTGGCTCT		GGATTTTTGTTCAAGAATGAAATCTTATTGGAACTGTCCAGTTCATCCTTCGGAACCATATCCCATCCCGTATCTGATGAAATAGGATGAATTGAGACAGTATTTTGTAAATACATAATTATCTTGAATATATTAACCATTTCTTTATTTTCCGATCGCCCGGAAAGAACAAAAGAAACATCTTGTTCTTTCTTCAGCAATTTCTGATCTCTAGTAGACCTCTCAGTAGGATTCGAACCCAGATGCAGTTCTAACCATCTGTCAGAGAAAAAAGAACGATTGGCTCT
Pterocarpus pedatus	R1	33	R	217	249	69707	69739	-3	1.41e-05	_	_	LSC	LSC	AGATAAGATAGGATAAAAAAAAAAAAAAACAAA		AAAAAAAAAAAAAAAAAAATAGAATAAAATAGA
	R2	30	F	1568	1597	69337	69366	-3	0.000672	_	_	LSC	LSC	ATATCAATATATATCAATATATATATATAT		ATATCAATATATATTGATATATATATGTAT
	R3	30	P	7137	7166	7137	7166	-2	2.4e-05	_	_	LSC	LSC	ATTAAAATATATATATATATATATATTAAT		ATTAAAATATATATATATATATATATTAAT
	R4	33	F	9294	9326	69694	69726	-3	1.41e-05	_	_	LSC	LSC	ATTGAAATGAAAAAAAAAAAAAAGAAAAAAAAT		ATTGAATTAAAAAAAAAAAAAAAAAAAAAAAAT
	R5	30	R	9300	9329	69698	69727	-3	0.000672	_	_	LSC	LSC	ATGAAAAAAAAAAAAAAGAAAAAAAATGAA		AATTAAAAAAAAAAAAAAAAAAAAAAAATA
	R6	31	C	9302	9332	48522	48552	-3	0.000186	_	_	LSC	LSC	GAAAAAAAAAAAAAAGAAAAAAAATGAAATA		CTTTTTTTTTTTTTTAGTTTTTTTAGTTTAT
	R7	30	F	9303	9332	55130	55159	-3	0.000672	_	_	LSC	LSC	AAAAAAAAAAAAAAGAAAAAAAATGAAATA		AAAAAAAAAAAAGAGTAAAAAAATGAAATG
	R8	31	P	9356	9386	9384	9414	-3	0.000186	_	_	LSC	LSC	GTATAGGTAGAACTTATTAGCTACCATTGAC		GACTCTGGTAGCTAATAAGTTCTACCTATAC
	R9	39	P	10737	10775	10737	10775	-3	5.77e-09	_	_	LSC	LSC	TTTGAATATAGAATTTTTTTAAATAATTCTATATTCAAA		TTTGAATATAGAATTTTTTTAAATAATTCTATATTCAAA
	R10	30	C	13121	13150	25304	25333	-3	0.000672	_	_	LSC	LSC	TTCATTTTTTTACATACTTTATTTTATATA		AAGTCGAAAAATATATGAAATAAAATATAT
	R11	30	P	16752	16781	26424	26453	-2	2.4e-05	trnS-GGA;_	trnS-UGA;_	LSC	LSC	ACGGAGAGAGAGGGATTCGAACCCTCGGTA		TATCGAGGGTTCGAATCCCTCTCTCTCCTT
	R12	30	P	16752	16781	55696	55725	-1	5.52e-07	trnS-GGA;_	trnS-GCU;_	LSC	LSC	ACGGAGAGAGAGGGATTCGAACCCTCGGTA		TACCGAGGGTTCGAATCCCTCTCTTTCCGT
	R13	39	F	17868	17906	144087	144125	-2	1.56e-10	_	_	LSC	IRb	GAGGAGCCGTATGAGATGAAAATCTCACGTACGGTTCTG		GAGGAGCCGTATGAGGTGAAAATCTCATGTACGGTTCTG
	R14	39	P	17868	17906	102858	102896	-2	1.56e-10	_	_	LSC	IRa	GAGGAGCCGTATGAGATGAAAATCTCACGTACGGTTCTG		CAGAACCGTACATGAGATTTTCACCTCATACGGCTCCTC
	R15	39	P	17868	17906	124272	124310	-2	1.56e-10	_	_	LSC	SSC	GAGGAGCCGTATGAGATGAAAATCTCACGTACGGTTCTG		CAGAACCGTACATGAGATTTTCACCTCATACGGCTCCTC
	R16	39	P	17868	17906	85596	85634	-2	1.56e-10	_	_	LSC	LSC	GAGGAGCCGTATGAGATGAAAATCTCACGTACGGTTCTG		CAGAACCGTACATGAGATTTTCACCTCATACGGCTCCTC
	R17	94	F	20795	20888	23019	23112	-2	7.09e-43	psaA;_	psaB;_	LSC	LSC	GTTTATGGCTGACCGATATTGCGCACCATCATTTAGCTATTGCAATTCTTTTCCTGATAGCTGGTCACATGTATAGGACCAACTGGGGGATTGG		GTTTATGGCTGACCGATATTGCGCACCATCATTTAGCTATTGCAATTCTTTTCCTGATAGCTGGTCACATGTATAGGACCAACTTCGGGATTGG
	R18	32	F	20881	20912	23105	23136	-3	5.13e-05	psaA;_	psaB;_	LSC	LSC	GGGATTGGTCATGGTATAAAAGAGATCTTAGA		GGGATTGGGCACAGTATAAAAGAGATCTTAGA
	R19	32	P	25435	25466	25435	25466	0	3.83e-10	_	_	LSC	LSC	TACTATTAATACTTCTAGAAGTATTAATAGTA		TACTATTAATACTTCTAGAAGTATTAATAGTA
	R20	32	F	26424	26455	55696	55727	-3	5.13e-05	trnS-UGA;_	trnS-GCU;_	LSC	LSC	TATCGAGGGTTCGAATCCCTCTCTCTCCTTTT		TACCGAGGGTTCGAATCCCTCTCTTTCCGTTT
	R21	30	R	31453	31482	31468	31497	-3	0.000672	_	_	LSC	LSC	TATATAAATATATATAATATATATATATAT		AATATATATATATATAATATATAAATATAT
	R22	31	P	31453	31483	31453	31483	-3	0.000186	_	_	LSC	LSC	TATATAAATATATATAATATATATATATATA		TATATAAATATATATAATATATATATATATA
	R23	30	F	31454	31483	31469	31498	-3	0.000672	_	_	LSC	LSC	ATATAAATATATATAATATATATATATATA		ATATATATATATATAATATATAAATATATT
	R24	30	R	31454	31483	31454	31483	-2	2.4e-05	_	_	LSC	LSC	ATATAAATATATATAATATATATATATATA		ATATAAATATATATAATATATATATATATA
	R25	30	C	31455	31484	31469	31498	-3	0.000672	_	_	LSC	LSC	TATAAATATATATAATATATATATATATAA		ATATATATATATATAATATATAAATATATT
	R26	31	R	31456	31486	50450	50480	-3	0.000186	_	_	LSC	LSC	ATAAATATATATAATATATATATATATAATA		ATAATATATATATATGTAATATATACTAATA
	R27	30	C	31457	31486	117850	117879	-3	0.000672	_	_	LSC	SSC	TAAATATATATAATATATATATATATAATA		ATTTAATTATATAATATATATATATATTAT
	R28	30	C	31460	31489	31461	31490	-2	2.4e-05	_	_	LSC	LSC	ATATATATAATATATATATATATAATATAT		TATATATAATATATATATATATAATATATA
	R29	30	P	31461	31490	31461	31490	-2	2.4e-05	_	_	LSC	LSC	TATATATAATATATATATATATAATATATA		TATATATAATATATATATATATAATATATA
	R30	30	P	31464	31493	71058	71087	-3	0.000672	_	_	LSC	LSC	ATATAATATATATATATATAATATATAAAT		ATTTATATATTAAATATATATAAATTAGAT
	R31	30	R	31467	31496	117850	117879	-3	0.000672	_	_	LSC	SSC	TAATATATATATATATAATATATAAATATA		ATTTAATTATATAATATATATATATATTAT
	R32	31	P	31468	31498	31468	31498	-3	0.000186	_	_	LSC	LSC	AATATATATATATATAATATATAAATATATT		AATATATATATATATAATATATAAATATATT
	R33	31	F	32486	32516	122265	122295	-3	0.000186	_	_	LSC	SSC	GAAAAAAAAAAAAAAAAAAGATTCCATTTTT		GGAAAATAAAAAAAAAAAAAATTCCATTTTT
	R34	39	P	32580	32618	32580	32618	-3	5.77e-09	_	_	LSC	LSC	TATGGTAGAAAGAAATCGATTTGATTTCTTTCTACCATA		TATGGTAGAAAGAAATCGATTTGATTTCTTTCTACCATA
	R35	31	P	33875	33905	47612	47642	-3	0.000186	_	_	LSC	LSC	TTCTGGTTTTATTTTCTTTTTTTTTTGTTTT		AAAAAAACAAAAAAAGAAAAAAAAACCAGAA
	R36	64	P	34375	34438	34375	34438	0	2.08e-29	_	_	LSC	LSC	AATCTTTTTTAATCTTTTTTATTCTATTAGAATTCTAATAGAATAAAAAAGATTAAAAAAGATT		AATCTTTTTTAATCTTTTTTATTCTATTAGAATTCTAATAGAATAAAAAAGATTAAAAAAGATT
	R37	30	F	43913	43942	43928	43957	-2	2.4e-05	rpoC2-exon1;_	rpoC2-exon1;_	LSC	LSC	TTTGTAAATAATGAGTTTGTAAATAATGAG		TTTGTAAATAATGAGTTTGTAAAAAATGAT
	R38	44	F	48671	48714	48693	48736	-2	1.95e-13	_	_	LSC	LSC	AATCAATAAGGTATAAATAAAAAATCAATAAGGTATAAATAAAA		AATCAATAAGGTATAAATAAAAAATAAATAAGGTTTAAATAAAA
	R39	61	P	53764	53824	53764	53824	-3	1.29e-21	trnR-UCU;_	trnR-UCU;_	LSC	LSC	CTTTTCTTTTTAACTAACTTTTCACTAAAAAATTTAGTGAAAAGTTAGTTAAAAAGAAAAG		CTTTTCTTTTTAACTAACTTTTCACTAAAAAATTTAGTGAAAAGTTAGTTAAAAAGAAAAG
	R40	31	F	56182	56212	56202	56232	-3	0.000186	_	_	LSC	LSC	TATTACTATTACCAATATAGTATTACCAATA		TATTACCAATACCAATATACTATTACCAATA
	R41	31	P	57718	57748	117867	117897	-3	0.000186	_	_	LSC	SSC	ATATAGAATATATATATATTAATATATATTT		ATATATATATTATTATATATATATTATATAT
	R42	30	F	57732	57761	57753	57782	-3	0.000672	_	_	LSC	LSC	TATATTAATATATATTTGAATTGAATAAAT		TGAATAAATATATATTTGAATTGAATAAAT
	R43	41	F	57954	57994	58014	58054	0	1.46e-15	_	_	LSC	LSC	ATTGAATCAATGACTATTCACGATTTCATAATTGAATCAAT		ATTGAATCAATGACTATTCACGATTTCATAATTGAATCAAT
	R44	71	F	57954	58024	57984	58054	0	1.27e-33	_	_	LSC	LSC	ATTGAATCAATGACTATTCACGATTTCATAATTGAATCAATGACTATTCACGATTTCATAATTGAATCAAT		ATTGAATCAATGACTATTCACGATTTCATAATTGAATCAATGACTATTCACGATTTCATAATTGAATCAAT
	R45	30	P	61548	61577	69695	69724	-3	0.000672	_	_	LSC	LSC	TTTTTTTATTCTTTTTTTTTTTTAATTCCA		TTGAATTAAAAAAAAAAAAAAAAAAAAAAA
	R46	41	P	61729	61769	61729	61769	-1	1.8e-13	_	_	LSC	LSC	AAATAGAATCTAATTCTATAATATAGAATTAGATTCTATTT		AAATAGAATCTAATTCTATAATATAGAATTAGATTCTATTT
	R47	63	P	61837	61899	61837	61899	-3	8.91e-23	_	_	LSC	LSC	TTATACTCATTATATAGACTGAATATATATAGAATATATATTCAGTCTATATAATGAGTATAA		TTATACTCATTATATAGACTGAATATATATAGAATATATATTCAGTCTATATAATGAGTATAA
	R48	31	F	61912	61942	66324	66354	-3	0.000186	_	_	LSC	LSC	ACTTATCGAAAAAAGTTATCCATTGAGTCAT		AAACATCGAAAAAAGTTATCCATTGAGTCAT
	R49	31	F	63154	63184	63180	63210	-3	0.000186	_	_	LSC	LSC	TTTTTAGTCTATTTCTGTATTCTTTCTAATT		TAATTAGTCTATTTCTGTATTCTTTCTAAAT
	R50	31	P	68269	68299	68340	68370	-2	6.42e-06	_	_	LSC	LSC	ATTTTTGATATTTCTAATTATTAAATATTTC		GAAATATTCTATAATTAGAAATATCAAAAAT
	R51	31	F	69314	69344	69336	69366	-2	6.42e-06	_	_	LSC	LSC	TATATCAATATATATTGATATATATATCAAT		TATATCAATATATATTGATATATATATGTAT
	R52	44	P	69314	69357	69314	69357	0	2.28e-17	_	_	LSC	LSC	TATATCAATATATATTGATATATATATCAATATATATTGATATA		TATATCAATATATATTGATATATATATCAATATATATTGATATA
	R53	32	P	69331	69362	69331	69362	0	3.83e-10	_	_	LSC	LSC	ATATATATATCAATATATATTGATATATATAT		ATATATATATCAATATATATTGATATATATAT
	R54	30	C	69696	69725	103236	103265	-3	0.000672	_	_	LSC	IRa	TGAATTAAAAAAAAAAAAAAAAAAAAAAAA		ACTTATTTTTTTTTTTATTTTTTTTTTTAT
	R55	30	R	69696	69725	143718	143747	-3	0.000672	_	_	LSC	IRb	TGAATTAAAAAAAAAAAAAAAAAAAAAAAA		ATAAAAAAAAAAATAAAAAAAAAAATAAGT
	R56	30	F	69698	69727	112707	112736	-3	0.000672	_	_	LSC	IRa	AATTAAAAAAAAAAAAAAAAAAAAAAAATA		AAAAAAAAAAAAAAAAGAAAAAAAAAAATA
	R57	30	P	69698	69727	134243	134272	-3	0.000672	_	_	LSC	IRb	AATTAAAAAAAAAAAAAAAAAAAAAAAATA		TATTTTTTTTTTTCTTTTTTTTTTTTTTTT
	R58	30	F	69700	69729	112705	112734	-3	0.000672	_	_	LSC	IRa	TTAAAAAAAAAAAAAAAAAAAAAAAATAGA		TTAAAAAAAAAAAAAAAAGAAAAAAAAAAA
	R59	30	P	69700	69729	134245	134274	-3	0.000672	_	_	LSC	IRb	TTAAAAAAAAAAAAAAAAAAAAAAAATAGA		TTTTTTTTTTTCTTTTTTTTTTTTTTTTAA
	R60	31	F	69702	69732	69707	69737	-3	0.000186	_	_	LSC	LSC	AAAAAAAAAAAAAAAAAAAAAAAATAGAATA		AAAAAAAAAAAAAAAAAAATAGAATAAAATA
	R61	30	F	69703	69732	112707	112736	-3	0.000672	_	_	LSC	IRa	AAAAAAAAAAAAAAAAAAAAAAATAGAATA		AAAAAAAAAAAAAAAAGAAAAAAAAAAATA
	R62	30	P	69703	69732	134243	134272	-3	0.000672	_	_	LSC	IRb	AAAAAAAAAAAAAAAAAAAAAAATAGAATA		TATTTTTTTTTTTCTTTTTTTTTTTTTTTT
	R63	31	C	69703	69733	103253	103283	-3	0.000186	_	_	LSC	IRa	AAAAAAAAAAAAAAAAAAAAAAATAGAATAA		TTTTTTTTTTTATTTTTTTTTTTATTTTCTT
	R64	31	R	69703	69733	143700	143730	-3	0.000186	_	_	LSC	IRb	AAAAAAAAAAAAAAAAAAAAAAATAGAATAA		AAGAAAATAAAAAAAAAAATAAAAAAAAAAA
	R65	33	C	69703	69735	103241	103273	-3	1.41e-05	_	_	LSC	IRa	AAAAAAAAAAAAAAAAAAAAAAATAGAATAAAA		TTTTTTTTTTTATTTTTTTTTTTATTTTTTTTT
	R66	33	F	69703	69735	143708	143740	-3	1.41e-05	_	_	LSC	IRb	AAAAAAAAAAAAAAAAAAAAAAATAGAATAAAA		AAAAAAAAAAATAAAAAAAAAAATAAAAAAAAA
	R67	33	P	69703	69735	103243	103275	-3	1.41e-05	_	_	LSC	IRa	AAAAAAAAAAAAAAAAAAAAAAATAGAATAAAA		TTTTTTTTTATTTTTTTTTTTATTTTTTTTTTT
	R68	33	R	69703	69735	143710	143742	-3	1.41e-05	_	_	LSC	IRb	AAAAAAAAAAAAAAAAAAAAAAATAGAATAAAA		AAAAAAAAATAAAAAAAAAAATAAAAAAAAAAA
	R69	30	F	69716	69745	116383	116412	-3	0.000672	_	_	LSC	SSC	AAAAAAAAAATAGAATAAAATAGATAATAT		AAAAAAAAAAAAGAATAAAATAAAAAATAT
	R70	31	P	70442	70472	70442	70472	-3	0.000186	_	_	LSC	LSC	AATGGAATTGAATGAATAATTCAATTCCATT		AATGGAATTGAATGAATAATTCAATTCCATT
	R71	31	R	72807	72837	72807	72837	-2	6.42e-06	_	_	LSC	LSC	TATATATATATATATCTATATATCTATATAT		TATATATATATATATCTATATATCTATATAT
	R72	30	F	78778	78807	123046	123075	-3	0.000672	_	_	LSC	SSC	ATACAAAAAAAAAATAAATAAAAGAAAAAA		ATAAAAAAATAAAATAAATAAAAAAAAAAA
	R73	30	R	78782	78811	123045	123074	-3	0.000672	_	_	LSC	SSC	AAAAAAAAAATAAATAAAAGAAAAAATGAA		AATAAAAAAATAAAATAAATAAAAAAAAAA
	R74	60	P	81304	81363	81304	81363	-2	8.48e-23	_	_	LSC	LSC	ATTTTTTTCATCTTTCATCTTTATTTTTTCTAAAAAATAAAGATGAAAGATGAAAAAAAT		ATTTTTTTCATCTTTCATCTTTATTTTTTCTAAAAAATAAAGATGAAAGATGAAAAAAAT
	R75	31	P	83207	83237	117878	117908	-3	0.000186	_	_	LSC	SSC	TATTACTATATATATATAAAATTTATATAAT		ATTATATATATATTATATATATATATTAATA
	R76	52	F	85584	85635	124260	124311	0	3.49e-22	_	_	LSC	SSC	CCATCGCTATTACAGAACCGTACATGAGATTTTCACCTCATACGGCTCCTCG		CCATCGCTATTACAGAACCGTACATGAGATTTTCACCTCATACGGCTCCTCG
	R77	42	F	85594	85635	102856	102897	0	3.66e-16	_	_	LSC	IRa	TACAGAACCGTACATGAGATTTTCACCTCATACGGCTCCTCG		TACAGAACCGTACATGAGATTTTCACCTCATACGGCTCCTCG
	R78	42	P	85594	85635	144086	144127	0	3.66e-16	_	_	LSC	IRb	TACAGAACCGTACATGAGATTTTCACCTCATACGGCTCCTCG		CGAGGAGCCGTATGAGGTGAAAATCTCATGTACGGTTCTGTA
	R79	16438	P	88415	104852	142131	158568	0	0	_	_	IRa	IRb	TTAATTACTCCTTTTTTTTTGTAAAGACGAAGAAACAAATTCGATTTTCTCTACTCTACTATTTACTACGGCGACGAAGAATCAAATTATCACTATATTTATTCCTTTTTCTACTTCTTCTTCCAAGTGCAGGATAACCCCAAGGAGTTGCGGGTTTTTTTCTACCAATTGGGGCCCTCCCTTCACCACCCCCATGGGGATGATCTACAGGGTTCATAACTACTCCTCTTACTACAGGACGCTTACCTAGCCAACATTTAGATCCGGCTCTACCCAAACTCTTCTGGTTTACCCCAACATTCCCCACTTGTCCGACTGTTGCTGAGCAGTTTTTGGATATCAAACGGACCTCCCCAGAAGGTAATTTTAATGTGGCCGATTTCCCCTCTTTTGCAATCA…		CCCCCCCTCCCGTCAATCCCACGAGCCTCTTATCCATTCTCAATTCTCATTCGATCACGGCATCAAAATAGAAAAACTCACATTGGGTTTAGGGATAATCAGACTCGAACTGATGACTTCCACCACGTCAAGGTGACACTCTACCGCTGAGTTATACCCCTTCCCTTGCCCCCATCGAGAAATAGAACTAACTAATCCTAAGGCAAAGGGTCGAGAAACTCAACGCCACTATTCTTGAACAACTTGGAGTCGGGCCTTCTTTTCTTTTCACACTATTACGGATACGAAAATAATGGGAAAAATAGGATTCAATTGTCAACTGCTCCTATCGGAAATAGGATTGACTACGGATTCGAGCAATAGCACATGATTTCAAAAAAACCATACGATTTTCCCGAT…
	R80	287	F	90387	90673	92336	92622	0	1.14e-163	_	ycf2;_	IRa	IRa	AGAGCCAATCGTTCTTTTTTCTCTGACAGATGGTTAGAACTGCATCTGGGTTCGAATCCTACTGAGAGGTCTACTAGAGATCAGAAATTGCTGAAGAAAGAACAAGATGTTTCTTTTGTTCTTTCCGGGCGATCGGAAAATAAAGAAATGGTTAATATATTCAAGATAATTATGTATTTACAAAATACTGTCTCAATTCATCCTATTTCATCAGATACGGGATGGGATATGGTTCCGAAGGATGAACTGGACAGTTCCAATAAGATTTCATTCTTGAACAAAAATCC		AGAGCCAATCGTTCTTTTTTCTCTGACAGATGGTTAGAACTGCATCTGGGTTCGAATCCTACTGAGAGGTCTACTAGAGATCAGAAATTGCTGAAGAAAGAACAAGATGTTTCTTTTGTTCTTTCCGGGCGATCGGAAAATAAAGAAATGGTTAATATATTCAAGATAATTATGTATTTACAAAATACTGTCTCAATTCATCCTATTTCATCAGATACGGGATGGGATATGGTTCCGAAGGATGAACTGGACAGTTCCAATAAGATTTCATTCTTGAACAAAAATCC
	R81	287	P	90387	90673	154361	154647	0	1.14e-163	_	ycf2-D2;_	IRa	IRb	AGAGCCAATCGTTCTTTTTTCTCTGACAGATGGTTAGAACTGCATCTGGGTTCGAATCCTACTGAGAGGTCTACTAGAGATCAGAAATTGCTGAAGAAAGAACAAGATGTTTCTTTTGTTCTTTCCGGGCGATCGGAAAATAAAGAAATGGTTAATATATTCAAGATAATTATGTATTTACAAAATACTGTCTCAATTCATCCTATTTCATCAGATACGGGATGGGATATGGTTCCGAAGGATGAACTGGACAGTTCCAATAAGATTTCATTCTTGAACAAAAATCC		GGATTTTTGTTCAAGAATGAAATCTTATTGGAACTGTCCAGTTCATCCTTCGGAACCATATCCCATCCCGTATCTGATGAAATAGGATGAATTGAGACAGTATTTTGTAAATACATAATTATCTTGAATATATTAACCATTTCTTTATTTTCCGATCGCCCGGAAAGAACAAAAGAAACATCTTGTTCTTTCTTCAGCAATTTCTGATCTCTAGTAGACCTCTCAGTAGGATTCGAACCCAGATGCAGTTCTAACCATCTGTCAGAGAAAAAAGAACGATTGGCTCT
	R82	287	P	92336	92622	156310	156596	0	1.14e-163	ycf2;_	_	IRa	IRb	AGAGCCAATCGTTCTTTTTTCTCTGACAGATGGTTAGAACTGCATCTGGGTTCGAATCCTACTGAGAGGTCTACTAGAGATCAGAAATTGCTGAAGAAAGAACAAGATGTTTCTTTTGTTCTTTCCGGGCGATCGGAAAATAAAGAAATGGTTAATATATTCAAGATAATTATGTATTTACAAAATACTGTCTCAATTCATCCTATTTCATCAGATACGGGATGGGATATGGTTCCGAAGGATGAACTGGACAGTTCCAATAAGATTTCATTCTTGAACAAAAATCC		GGATTTTTGTTCAAGAATGAAATCTTATTGGAACTGTCCAGTTCATCCTTCGGAACCATATCCCATCCCGTATCTGATGAAATAGGATGAATTGAGACAGTATTTTGTAAATACATAATTATCTTGAATATATTAACCATTTCTTTATTTTCCGATCGCCCGGAAAGAACAAAAGAAACATCTTGTTCTTTCTTCAGCAATTTCTGATCTCTAGTAGACCTCTCAGTAGGATTCGAACCCAGATGCAGTTCTAACCATCTGTCAGAGAAAAAAGAACGATTGGCTCT
	R83	32	F	93473	93504	93494	93525	-3	5.13e-05	ycf2;_	ycf2;_	IRa	IRa	TTTTTGTCCAAGTTACTTCTTTTTTTGTCCAA		TTTTTGTCCAAGTTTCTTCTCTTTTTGTCTAA
	R84	32	P	93473	93504	153458	153489	-3	5.13e-05	ycf2;_	ycf2-D2;_	IRa	IRb	TTTTTGTCCAAGTTACTTCTTTTTTTGTCCAA		TTAGACAAAAAGAGAAGAAACTTGGACAAAAA
	R85	32	P	93494	93525	153479	153510	-3	5.13e-05	ycf2;_	ycf2-D2;_	IRa	IRb	TTTTTGTCCAAGTTTCTTCTCTTTTTGTCTAA		TTGGACAAAAAAAGAAGTAACTTGGACAAAAA
	R86	37	F	95886	95922	95904	95940	0	3.74e-13	ycf2;_	ycf2;_	IRa	IRa	TTGATGATAGTGACGATATTGATGATAGTGACGATAT		TTGATGATAGTGACGATATTGATGATAGTGACGATAT
	R87	37	P	95886	95922	151043	151079	0	3.74e-13	ycf2;_	ycf2-D2;_	IRa	IRb	TTGATGATAGTGACGATATTGATGATAGTGACGATAT		ATATCGTCACTATCATCAATATCGTCACTATCATCAA
	R88	37	P	95904	95940	151061	151097	0	3.74e-13	ycf2;_	ycf2-D2;_	IRa	IRb	TTGATGATAGTGACGATATTGATGATAGTGACGATAT		ATATCGTCACTATCATCAATATCGTCACTATCATCAA
	R89	42	F	102856	102897	124270	124311	0	3.66e-16	_	_	IRa	SSC	TACAGAACCGTACATGAGATTTTCACCTCATACGGCTCCTCG		TACAGAACCGTACATGAGATTTTCACCTCATACGGCTCCTCG
	R90	38	C	103229	103266	143708	143745	-3	2.13e-08	_	_	IRa	IRb	TTTATTTACTTATTTTTTTTTTTATTTTTTTTTTTATT		AAAAAAAAAAATAAAAAAAAAAATAAAAAAAAAAATAA
	R91	38	R	103229	103266	103238	103275	-3	2.13e-08	_	_	IRa	IRa	TTTATTTACTTATTTTTTTTTTTATTTTTTTTTTTATT		TTATTTTTTTTTTTATTTTTTTTTTTATTTTTTTTTTT
	R92	31	F	103238	103268	103250	103280	0	1.53e-09	_	_	IRa	IRa	TTATTTTTTTTTTTATTTTTTTTTTTATTTT		TTATTTTTTTTTTTATTTTTTTTTTTATTTT
	R93	31	P	103238	103268	143703	143733	0	1.53e-09	_	_	IRa	IRb	TTATTTTTTTTTTTATTTTTTTTTTTATTTT		AAAATAAAAAAAAAAATAAAAAAAAAAATAA
	R94	41	C	103238	103278	143705	143745	0	1.46e-15	_	_	IRa	IRb	TTATTTTTTTTTTTATTTTTTTTTTTATTTTTTTTTTTATT		AATAAAAAAAAAAATAAAAAAAAAAATAAAAAAAAAAATAA
	R95	41	R	103238	103278	103238	103278	0	1.46e-15	_	_	IRa	IRa	TTATTTTTTTTTTTATTTTTTTTTTTATTTTTTTTTTTATT		TTATTTTTTTTTTTATTTTTTTTTTTATTTTTTTTTTTATT
	R96	30	F	103239	103268	134243	134272	-2	2.4e-05	_	_	IRa	IRb	TATTTTTTTTTTTATTTTTTTTTTTATTTT		TATTTTTTTTTTTCTTTTTTTTTTTTTTTT
	R97	30	P	103239	103268	112707	112736	-2	2.4e-05	_	_	IRa	IRa	TATTTTTTTTTTTATTTTTTTTTTTATTTT		AAAAAAAAAAAAAAAAGAAAAAAAAAAATA
	R98	30	C	103248	103277	112707	112736	-2	2.4e-05	_	_	IRa	IRa	TTTTATTTTTTTTTTTATTTTTTTTTTTAT		AAAAAAAAAAAAAAAAGAAAAAAAAAAATA
	R99	30	R	103248	103277	134243	134272	-2	2.4e-05	_	_	IRa	IRb	TTTTATTTTTTTTTTTATTTTTTTTTTTAT		TATTTTTTTTTTTCTTTTTTTTTTTTTTTT
	R100	33	C	103248	103280	143703	143735	0	9.58e-11	_	_	IRa	IRb	TTTTATTTTTTTTTTTATTTTTTTTTTTATTTT		AAAATAAAAAAAAAAATAAAAAAAAAAATAAAA
	R101	33	R	103248	103280	103248	103280	0	9.58e-11	_	_	IRa	IRa	TTTTATTTTTTTTTTTATTTTTTTTTTTATTTT		TTTTATTTTTTTTTTTATTTTTTTTTTTATTTT
	R102	31	P	103250	103280	143715	143745	0	1.53e-09	_	_	IRa	IRb	TTATTTTTTTTTTTATTTTTTTTTTTATTTT		AAAATAAAAAAAAAAATAAAAAAAAAAATAA
	R103	30	F	103251	103280	134243	134272	-2	2.4e-05	_	_	IRa	IRb	TATTTTTTTTTTTATTTTTTTTTTTATTTT		TATTTTTTTTTTTCTTTTTTTTTTTTTTTT
	R104	30	P	103251	103280	112707	112736	-2	2.4e-05	_	_	IRa	IRa	TATTTTTTTTTTTATTTTTTTTTTTATTTT		AAAAAAAAAAAAAAAAGAAAAAAAAAAATA
	R105	9276	P	104846	114121	132858	142133	-1	0	_	ycf1-exon2;_	IRa	SSC	GGGGGGGCTATATTTCTGGGAGCGAACTCCAGGTGAATATGAAGCGCATGGATACAAGTTATGCCGTGGAATGAAAGAGAATTCCGAATCAGCTTTGTCTACGAGCAAGGAAGCTATAAGTAATGCAACTAGGAATCTCATGGAGAGTTCGATCCTGGCTCAGGATGAACGCTGGCGGCATGCCTTACACATGCAAGTCGGACGGGAAGTGGTGTTTCCAGTGGCGGACGGGTGAGTAACGCGTAAGAACCTGCCCTTGGGAGGGGAACAACAGCTGGAAACGGCTGCTAATACCCCGTAGGCTGAGGAGCAAAAGGAGGAATCCGCCCGAGGAGGGGCTCGCGTCTGATTAGCTAGTTGGTGAGGCAATAGCTTACCAAGGCGATGATCAGTAGCTGG…		TTACTAATCTGACTAATATGGAACTTGGTAAGACAAGGGGGTTAAATAACTGAAAAATAAGATTATTAAAGAATATTCTTTGAATGCTAAAATTACGTATTGAATTTGGATTCTTGTACCCATAATTCAAAAAGTTTTTTTGATTATTGCCGAAGAAATGAAATAAAAGATAGGGTAGAGCTATGACAGTTATTATATGAGGTCTACCCAATGCTAGATGCAAAGGCGCATAATAGATCGATATGAACATGATGAGCTGTCCCGTAATAAACCCAGCTGTTGCTGATAGTTTCTTCTCGGTCCCTTCTTGCATAACCCGAGCTCGAAGAAGGAAGAGATAAGAGGGCCCTATGGAGAATGTGCTCAGAAATCCATAATAGAGTCCGACCACAACGACCG…
	R106	9242	P	104880	114121	132858	142099	0	0	_	ycf1-exon2;_	IRa	SSC	GAATATGAAGCGCATGGATACAAGTTATGCCGTGGAATGAAAGAGAATTCCGAATCAGCTTTGTCTACGAGCAAGGAAGCTATAAGTAATGCAACTAGGAATCTCATGGAGAGTTCGATCCTGGCTCAGGATGAACGCTGGCGGCATGCCTTACACATGCAAGTCGGACGGGAAGTGGTGTTTCCAGTGGCGGACGGGTGAGTAACGCGTAAGAACCTGCCCTTGGGAGGGGAACAACAGCTGGAAACGGCTGCTAATACCCCGTAGGCTGAGGAGCAAAAGGAGGAATCCGCCCGAGGAGGGGCTCGCGTCTGATTAGCTAGTTGGTGAGGCAATAGCTTACCAAGGCGATGATCAGTAGCTGGTCCGAGAGGATGATCAGCCACACTGGGACTGAGA…		TTACTAATCTGACTAATATGGAACTTGGTAAGACAAGGGGGTTAAATAACTGAAAAATAAGATTATTAAAGAATATTCTTTGAATGCTAAAATTACGTATTGAATTTGGATTCTTGTACCCATAATTCAAAAAGTTTTTTTGATTATTGCCGAAGAAATGAAATAAAAGATAGGGTAGAGCTATGACAGTTATTATATGAGGTCTACCCAATGCTAGATGCAAAGGCGCATAATAGATCGATATGAACATGATGAGCTGTCCCGTAATAAACCCAGCTGTTGCTGATAGTTTCTTCTCGGTCCCTTCTTGCATAACCCGAGCTCGAAGAAGGAAGAGATAAGAGGGCCCTATGGAGAATGTGCTCAGAAATCCATAATAGAGTCCGACCACAACGACCG…
	R107	43	F	112260	112302	134677	134719	-3	3.05e-11	_	_	IRa	IRb	TCATTCTTATTACTTTTTCAATATGAAAAAGTAATAAGAATGA		TCATTCTTATTACTTTTTCATATTGAAAAAGTAATAAGAATGA
	R108	43	P	112260	112302	112260	112302	-3	3.05e-11	_	_	IRa	IRa	TCATTCTTATTACTTTTTCAATATGAAAAAGTAATAAGAATGA		TCATTCTTATTACTTTTTCAATATGAAAAAGTAATAAGAATGA
	R109	30	R	112705	112734	116384	116413	-3	0.000672	_	_	IRa	SSC	TTAAAAAAAAAAAAAAAAGAAAAAAAAAAA		AAAAAAAAAAAGAATAAAATAAAAAATATT
	R110	30	C	112706	112735	134244	134273	-2	2.4e-05	_	_	IRa	IRb	TAAAAAAAAAAAAAAAAGAAAAAAAAAAAT		ATTTTTTTTTTTCTTTTTTTTTTTTTTTTA
	R111	30	R	112706	112735	112706	112735	-2	2.4e-05	_	_	IRa	IRa	TAAAAAAAAAAAAAAAAGAAAAAAAAAAAT		TAAAAAAAAAAAAAAAAGAAAAAAAAAAAT
	R112	30	F	112707	112736	143703	143732	-2	2.4e-05	_	_	IRa	IRb	AAAAAAAAAAAAAAAAGAAAAAAAAAAATA		AAAATAAAAAAAAAAATAAAAAAAAAAATA
	R113	30	F	112707	112736	143715	143744	-2	2.4e-05	_	_	IRa	IRb	AAAAAAAAAAAAAAAAGAAAAAAAAAAATA		AAAATAAAAAAAAAAATAAAAAAAAAAATA
	R114	30	R	112707	112736	143706	143735	-2	2.4e-05	_	_	IRa	IRb	AAAAAAAAAAAAAAAAGAAAAAAAAAAATA		ATAAAAAAAAAAATAAAAAAAAAAATAAAA
	R115	33	F	112708	112740	116383	116415	-3	1.41e-05	_	_	IRa	SSC	AAAAAAAAAAAAAAAGAAAAAAAAAAATATTTT		AAAAAAAAAAAAGAATAAAATAAAAAATATTTT
	R116	30	C	112709	112738	134245	134274	-3	0.000672	_	_	IRa	IRb	AAAAAAAAAAAAAAGAAAAAAAAAAATATT		TTTTTTTTTTTCTTTTTTTTTTTTTTTTAA
	R117	33	P	116383	116415	134239	134271	-3	1.41e-05	_	_	SSC	IRb	AAAAAAAAAAAAGAATAAAATAAAAAATATTTT		AAAATATTTTTTTTTTTCTTTTTTTTTTTTTTT
	R118	30	C	116384	116413	134245	134274	-3	0.000672	_	_	SSC	IRb	AAAAAAAAAAAGAATAAAATAAAAAATATT		TTTTTTTTTTTCTTTTTTTTTTTTTTTTAA
	R119	34	R	117857	117890	117866	117899	-3	3.87e-06	_	_	SSC	SSC	TATATAATATATATATATATTATTATATATATAT		TATATATATATTATTATATATATATTATATATAT
	R120	40	C	117863	117902	117864	117903	-3	1.56e-09	_	_	SSC	SSC	ATATATATATATATTATTATATATATATTATATATATATA		TATATATATATATTATTATATATATATTATATATATATAT
	R121	35	P	117874	117908	117874	117908	-3	1.06e-06	_	_	SSC	SSC	TATTATTATATATATATTATATATATATATTAATA		TATTATTATATATATATTATATATATATATTAATA
	R122	37	P	119425	119461	119425	119461	-1	4.16e-11	_	_	SSC	SSC	TTATATATTCATATATAAGTTATATATGAATATATAA		TTATATATTCATATATAAGTTATATATGAATATATAA
	R123	30	P	123031	123060	123114	123143	-3	0.000672	_	ndhI-exon2;_	SSC	SSC	AACTATTCAAATAAAATAAAAAAATAAAAT		ATTTTATTATATTATTTTATTTGAATTGTT
	R124	32	F	123035	123066	123083	123114	-1	3.68e-08	_	_	SSC	SSC	ATTCAAATAAAATAAAAAAATAAAATAAATAA		ATTCAAATAAAATAAAAAAATAAAATAAAAAA
	R125	31	R	123039	123069	123081	123111	-3	0.000186	_	_	SSC	SSC	AAATAAAATAAAAAAATAAAATAAATAAAAA		AAATTCAAATAAAATAAAAAAATAAAATAAA
	R126	42	P	124270	124311	144086	144127	0	3.66e-16	_	_	SSC	IRb	TACAGAACCGTACATGAGATTTTCACCTCATACGGCTCCTCG		CGAGGAGCCGTATGAGGTGAAAATCTCATGTACGGTTCTGTA
	R127	30	C	134243	134272	143706	143735	-2	2.4e-05	_	_	IRb	IRb	TATTTTTTTTTTTCTTTTTTTTTTTTTTTT		ATAAAAAAAAAAATAAAAAAAAAAATAAAA
	R128	30	P	134243	134272	143703	143732	-2	2.4e-05	_	_	IRb	IRb	TATTTTTTTTTTTCTTTTTTTTTTTTTTTT		AAAATAAAAAAAAAAATAAAAAAAAAAATA
	R129	30	P	134243	134272	143715	143744	-2	2.4e-05	_	_	IRb	IRb	TATTTTTTTTTTTCTTTTTTTTTTTTTTTT		AAAATAAAAAAAAAAATAAAAAAAAAAATA
	R130	30	R	134244	134273	134244	134273	-2	2.4e-05	_	_	IRb	IRb	ATTTTTTTTTTTCTTTTTTTTTTTTTTTTA		ATTTTTTTTTTTCTTTTTTTTTTTTTTTTA
	R131	43	P	134677	134719	134677	134719	-3	3.05e-11	_	_	IRb	IRb	TCATTCTTATTACTTTTTCATATTGAAAAAGTAATAAGAATGA		TCATTCTTATTACTTTTTCATATTGAAAAAGTAATAAGAATGA
	R132	31	F	143703	143733	143715	143745	0	1.53e-09	_	_	IRb	IRb	AAAATAAAAAAAAAAATAAAAAAAAAAATAA		AAAATAAAAAAAAAAATAAAAAAAAAAATAA
	R133	33	R	143703	143735	143703	143735	0	9.58e-11	_	_	IRb	IRb	AAAATAAAAAAAAAAATAAAAAAAAAAATAAAA		AAAATAAAAAAAAAAATAAAAAAAAAAATAAAA
	R134	41	R	143705	143745	143705	143745	0	1.46e-15	_	_	IRb	IRb	AATAAAAAAAAAAATAAAAAAAAAAATAAAAAAAAAAATAA		AATAAAAAAAAAAATAAAAAAAAAAATAAAAAAAAAAATAA
	R135	38	R	143708	143745	143717	143754	-3	2.13e-08	_	_	IRb	IRb	AAAAAAAAAAATAAAAAAAAAAATAAAAAAAAAAATAA		AATAAAAAAAAAAATAAAAAAAAAAATAAGTAAATAAA
	R136	37	F	151043	151079	151061	151097	0	3.74e-13	ycf2-D2;_	ycf2-D2;_	IRb	IRb	ATATCGTCACTATCATCAATATCGTCACTATCATCAA		ATATCGTCACTATCATCAATATCGTCACTATCATCAA
	R137	32	F	153458	153489	153479	153510	-3	5.13e-05	ycf2-D2;_	ycf2-D2;_	IRb	IRb	TTAGACAAAAAGAGAAGAAACTTGGACAAAAA		TTGGACAAAAAAAGAAGTAACTTGGACAAAAA
	R138	287	F	154361	154647	156310	156596	0	1.14e-163	ycf2-D2;_	_	IRb	IRb	GGATTTTTGTTCAAGAATGAAATCTTATTGGAACTGTCCAGTTCATCCTTCGGAACCATATCCCATCCCGTATCTGATGAAATAGGATGAATTGAGACAGTATTTTGTAAATACATAATTATCTTGAATATATTAACCATTTCTTTATTTTCCGATCGCCCGGAAAGAACAAAAGAAACATCTTGTTCTTTCTTCAGCAATTTCTGATCTCTAGTAGACCTCTCAGTAGGATTCGAACCCAGATGCAGTTCTAACCATCTGTCAGAGAAAAAAGAACGATTGGCTCT		GGATTTTTGTTCAAGAATGAAATCTTATTGGAACTGTCCAGTTCATCCTTCGGAACCATATCCCATCCCGTATCTGATGAAATAGGATGAATTGAGACAGTATTTTGTAAATACATAATTATCTTGAATATATTAACCATTTCTTTATTTTCCGATCGCCCGGAAAGAACAAAAGAAACATCTTGTTCTTTCTTCAGCAATTTCTGATCTCTAGTAGACCTCTCAGTAGGATTCGAACCCAGATGCAGTTCTAACCATCTGTCAGAGAAAAAAGAACGATTGGCTCT
Pterocarpus macrocarpus	R1	30	R	215	244	69090	69119	-3	0.000668	_	_	LSC	LSC	AGATAAGATAGGATAAAAAAAAAAAACAAA		AAAAAAAAAAAAAAAATAGAATAAAATAGA
	R2	30	F	1563	1592	68722	68751	-3	0.000668	_	_	LSC	LSC	ATATCAATATATATCAATATATATATATAT		ATATCAATATATATTGATATATATATGTAT
	R3	30	F	9292	9321	54587	54616	-3	0.000668	_	_	LSC	LSC	GAAAAAAAAAAAAAAGAACAAAAATGAAAT		GAAAAAAAAAAAAGAGTAAAAAAATGAAAT
	R4	31	P	9346	9376	9374	9404	-3	0.000185	_	_	LSC	LSC	GTATAGGTAGAACTTATTAGCTACCATTGAC		GACTCTGGTAGCTAATAAGTTCTACCTATAC
	R5	30	C	12935	12964	25109	25138	-3	0.000668	_	_	LSC	LSC	TTCATTTTTTTACATACTTTATTTTATATA		AAGTCGAAAAATATATGAAATAAAATATAT
	R6	31	F	13303	13333	72178	72208	-3	0.000185	_	_	LSC	LSC	AGACGAAAATATATATATATATATATATATC		AGAAGAATATATATATATATATCTATATATC
	R7	31	P	13307	13337	13451	13481	-3	0.000185	_	_	LSC	LSC	GAAAATATATATATATATATATATATCATAC		GTATCATATATATATATTTATATATATATTC
	R8	31	R	13940	13970	13940	13970	-2	6.37e-06	_	_	LSC	LSC	ATATGTATATATACATATATATATATGTATA		ATATGTATATATACATATATATATATGTATA
	R9	31	P	15155	15185	48462	48492	-3	0.000185	_	_	LSC	LSC	ATAAATAATATTATATATAATATATATATAT		ATATATATATATTTCATTTAATATTATTTAT
	R10	30	C	15162	15191	15163	15192	-3	0.000668	_	_	LSC	LSC	ATATTATATATAATATATATATATTATATA		TATTATATATAATATATATATATTATATAT
	R11	30	P	15171	15200	117224	117253	-3	0.000668	_	_	LSC	SSC	ATAATATATATATATTATATATTTAAAGTG		GAATTTAATTATATAATATATATATATTAT
	R12	30	P	16576	16605	26229	26258	-2	2.38e-05	trnS-GGA;_	trnS-UGA;_	LSC	LSC	ACGGAGAGAGAGGGATTCGAACCCTCGGTA		TATCGAGGGTTCGAATCCCTCTCTCTCCTT
	R13	30	P	16576	16605	55152	55181	-1	5.48e-07	trnS-GGA;_	trnS-GCU;_	LSC	LSC	ACGGAGAGAGAGGGATTCGAACCCTCGGTA		TACCGAGGGTTCGAATCCCTCTCTTTCCGT
	R14	39	F	17692	17730	143510	143548	-2	1.55e-10	_	_	LSC	IRb	GAGGAGCCGTATGAGATGAAAATCTCACGTACGGTTCTG		GAGGAGCCGTATGAGGTGAAAATCTCATGTACGGTTCTG
	R15	39	P	17692	17730	102233	102271	-2	1.55e-10	_	_	LSC	IRa	GAGGAGCCGTATGAGATGAAAATCTCACGTACGGTTCTG		CAGAACCGTACATGAGATTTTCACCTCATACGGCTCCTC
	R16	39	P	17692	17730	123698	123736	-2	1.55e-10	_	_	LSC	SSC	GAGGAGCCGTATGAGATGAAAATCTCACGTACGGTTCTG		CAGAACCGTACATGAGATTTTCACCTCATACGGCTCCTC
	R17	39	P	17692	17730	84975	85013	-2	1.55e-10	_	_	LSC	LSC	GAGGAGCCGTATGAGATGAAAATCTCACGTACGGTTCTG		CAGAACCGTACATGAGATTTTCACCTCATACGGCTCCTC
	R18	94	F	20601	20694	22825	22918	-2	7.04e-43	psaA;_	psaB;_	LSC	LSC	GTTTATGGCTGACCGATATTGCGCACCATCATTTAGCTATTGCAATTCTTTTCCTGATAGCTGGTCACATGTATAGGACCAACTGGGGGATTGG		GTTTATGGCTGACCGATATTGCGCACCATCATTTAGCTATTGCAATTCTTTTCCTGATAGCTGGTCACATGTATAGGACCAACTTCGGGATTGG
	R19	32	F	20687	20718	22911	22942	-3	5.1e-05	psaA;_	psaB;_	LSC	LSC	GGGATTGGTCATGGTATAAAAGAGATCTTAGA		GGGATTGGGCACAGTATAAAAGAGATCTTAGA
	R20	32	P	25240	25271	25240	25271	0	3.81e-10	_	_	LSC	LSC	TACTATTAATACTTCTAGAAGTATTAATAGTA		TACTATTAATACTTCTAGAAGTATTAATAGTA
	R21	32	F	26229	26260	55152	55183	-3	5.1e-05	trnS-UGA;_	trnS-GCU;_	LSC	LSC	TATCGAGGGTTCGAATCCCTCTCTCTCCTTTT		TACCGAGGGTTCGAATCCCTCTCTTTCCGTTT
	R22	30	F	32270	32299	121643	121672	-3	0.000668	_	_	LSC	SSC	AATGAAAAAAAAAAAAAAGATTCCATTTTT		AAATAAAAAAAAAAAAAAAATTCCATTTTT
	R23	39	P	32363	32401	32363	32401	-3	5.73e-09	_	_	LSC	LSC	TATGGTAGAAAGAAATCGATTTGATTTCTTTCTACCATA		TATGGTAGAAAGAAATCGATTTGATTTCTTTCTACCATA
	R24	64	P	34157	34220	34157	34220	0	2.06e-29	_	_	LSC	LSC	AATCTTTTTTAATCTTTTTTATTCTATTAGAATTCTAATAGAATAAAAAAGATTAAAAAAGATT		AATCTTTTTTAATCTTTTTTATTCTATTAGAATTCTAATAGAATAAAAAAGATTAAAAAAGATT
	R25	30	P	34797	34826	67571	67600	-3	0.000668	_	_	LSC	LSC	AAAACCATAAAAAAAAAAAAAAAAAAAAAT		AGTTCTTTTTTCTTTTTTTTTTATGGTTTT
	R26	31	C	34801	34831	58214	58244	-3	0.000185	_	_	LSC	LSC	CCATAAAAAAAAAAAAAAAAAAAAATATCTG		GTTATTTTTTTTTTTTTTTTTTTTTAGAAAC
	R27	30	F	43702	43731	43717	43746	-2	2.38e-05	rpoC2-exon1;_	rpoC2-exon1;_	LSC	LSC	TTTGTAAATAATGAGTTTGTAAATAATGAG		TTTGTAAATAATGAGTTTGTAAAAAATGAT
	R28	30	F	48301	48330	133661	133690	-3	0.000668	_	_	LSC	IRb	AAATAGTCTTTTTTTTTTTTTTTTTTTTTT		AAATATTTTTTTTTTCTTTTTTTTTTTTTT
	R29	30	P	48301	48330	112089	112118	-3	0.000668	_	_	LSC	IRa	AAATAGTCTTTTTTTTTTTTTTTTTTTTTT		AAAAAAAAAAAAAAGAAAAAAAAAATATTT
	R30	61	P	53241	53301	53241	53301	-3	1.28e-21	trnR-UCU;_	trnR-UCU;_	LSC	LSC	CTTTTCTTTTTAACTAACTTTTCACTAAAAAATTTAGTGAAAAGTTAGTTAAAAAGAAAAG		CTTTTCTTTTTAACTAACTTTTCACTAAAAAATTTAGTGAAAAGTTAGTTAAAAAGAAAAG
	R31	31	F	55638	55668	55658	55688	-3	0.000185	_	_	LSC	LSC	TATTACTATTACCAATATAGTATTACCAATA		TATTACCAATACCAATATACTATTACCAATA
	R32	31	C	57171	57201	117231	117261	-3	0.000185	_	_	LSC	SSC	TAATATAGAATATATATATATTAATATATAT		ATTATATAATATATATATATTATTATATATA
	R33	31	P	57173	57203	117241	117271	-3	0.000185	_	_	LSC	SSC	ATATAGAATATATATATATTAATATATATTT		ATATATATATTATTATATATATATTATATAT
	R34	30	F	57174	57203	117233	117262	-3	0.000668	_	_	LSC	SSC	TATAGAATATATATATATTAATATATATTT		TATATAATATATATATATTATTATATATAT
	R35	30	F	57187	57216	57208	57237	-3	0.000668	_	_	LSC	LSC	TATATTAATATATATTTGAATTGAATAAAT		TGAATAAATATATATTTGAATTGAATAAAT
	R36	30	F	60941	60970	133660	133689	-2	2.38e-05	accD;_	_	LSC	IRb	AAAAGATTTTTTTATTCTTTTTTTTTTTTT		AAAATATTTTTTTTTTCTTTTTTTTTTTTT
	R37	30	P	60941	60970	112090	112119	-2	2.38e-05	accD;_	_	LSC	IRa	AAAAGATTTTTTTATTCTTTTTTTTTTTTT		AAAAAAAAAAAAAGAAAAAAAAAATATTTT
	R38	41	P	61129	61169	61129	61169	-1	1.79e-13	_	_	LSC	LSC	AAATAGAATCTAATTCTATAATATAGAATTAGATTCTATTT		AAATAGAATCTAATTCTATAATATAGAATTAGATTCTATTT
	R39	63	P	61237	61299	61237	61299	-3	8.85e-23	_	_	LSC	LSC	TTATACTCATTATATAGACTGAATATATATAGAATATATATTCAGTCTATATAATGAGTATAA		TTATACTCATTATATAGACTGAATATATATAGAATATATATTCAGTCTATATAATGAGTATAA
	R40	31	F	61312	61342	65729	65759	-3	0.000185	_	_	LSC	LSC	ACTTATCGAAAAAAGTTATCCATTGAGTCAT		AAACATCGAAAAAAGTTATCCATTGAGTCAT
	R41	31	F	62556	62586	62582	62612	-3	0.000185	_	_	LSC	LSC	TTTTTAGTCTATTTCTGTATTCTTTCTAATT		TAATTAGTCTATTTCTGTATTCTTTCTAAAT
	R42	31	P	67664	67694	67735	67765	-2	6.37e-06	_	_	LSC	LSC	ATTTTTGATATTTCTAATTATTAAATATTTC		GAAATATTCTATAATTAGAAATATCAAAAAT
	R43	32	P	68716	68747	68716	68747	0	3.81e-10	_	_	LSC	LSC	ATATATATATCAATATATATTGATATATATAT		ATATATATATCAATATATATTGATATATATAT
	R44	30	R	69085	69114	122513	122542	-3	0.000668	_	_	LSC	SSC	TTAAAAAAAAAAAAAAAAAAATAGAATAAA		AAATAAAATAAAAAAATAAAATAAAAAATT
	R45	30	R	69086	69115	122428	122457	-3	0.000668	_	_	LSC	SSC	TAAAAAAAAAAAAAAAAAAATAGAATAAAA		AAAATAAAATAAATAAAAAAAAAAAGAAAT
	R46	31	P	69823	69853	69823	69853	-3	0.000185	_	_	LSC	LSC	AATGGAATTGAATGAATAATTCAATTCCATT		AATGGAATTGAATGAATAATTCAATTCCATT
	R47	31	R	72185	72215	72185	72215	-2	6.37e-06	_	_	LSC	LSC	TATATATATATATATCTATATATCTATATAT		TATATATATATATATCTATATATCTATATAT
	R48	30	F	78155	78184	122423	122452	-2	2.38e-05	_	_	LSC	SSC	ATAAAAAAAAAAAATAAATAAAAGAAAAAA		ATAAAAAAATAAAATAAATAAAAAAAAAAA
	R49	30	R	78155	78184	122474	122503	-2	2.38e-05	_	_	LSC	SSC	ATAAAAAAAAAAAATAAATAAAAGAAAAAA		AAAAAATAAAATAAATAAAAAAAAAAAAGA
	R50	34	F	78155	78188	122471	122504	-3	3.84e-06	_	_	LSC	SSC	ATAAAAAAAAAAAATAAATAAAAGAAAAAATGAA		ATAAAAAAATAAAATAAATAAAAAAAAAAAAGAA
	R51	31	R	78158	78188	122422	122452	-3	0.000185	_	_	LSC	SSC	AAAAAAAAAAATAAATAAAAGAAAAAATGAA		AATAAAAAAATAAAATAAATAAAAAAAAAAA
	R52	30	F	78165	78194	122481	122510	-3	0.000668	_	_	LSC	SSC	AAAATAAATAAAAGAAAAAATGAAGTAAAT		AAAATAAATAAAAAAAAAAAAGAAATAAAT
	R53	60	P	80681	80740	80681	80740	-2	8.41e-23	_	_	LSC	LSC	ATTTTTTTCATCTTTCATCTTTATTTTTTAGAAAAAATAAAGATGAAAGATGAAAAAAAT		ATTTTTTTCATCTTTCATCTTTATTTTTTAGAAAAAATAAAGATGAAAGATGAAAAAAAT
	R54	52	F	84963	85014	123686	123737	0	3.46e-22	_	_	LSC	SSC	CCATCGCTATTACAGAACCGTACATGAGATTTTCACCTCATACGGCTCCTCG		CCATCGCTATTACAGAACCGTACATGAGATTTTCACCTCATACGGCTCCTCG
	R55	42	F	84973	85014	102231	102272	0	3.63e-16	_	_	LSC	IRa	TACAGAACCGTACATGAGATTTTCACCTCATACGGCTCCTCG		TACAGAACCGTACATGAGATTTTCACCTCATACGGCTCCTCG
	R56	42	P	84973	85014	143509	143550	0	3.63e-16	_	_	LSC	IRb	TACAGAACCGTACATGAGATTTTCACCTCATACGGCTCCTCG		CGAGGAGCCGTATGAGGTGAAAATCTCATGTACGGTTCTGTA
	R57	3919	P	87789	91707	154074	157992	0	0	ycf2-D2;_	ycf2;_	IRa	IRb	GTTAATTACTCCTTTTTTTTTGTAAAGACGAAGAAACAAATTCGATTTTCTCTACTCTACTATTTACTACGGCGACGAAGAATCAAATTATCACTATATTTATTCCTTTTTCTACTTCTTCTTCCAAGTGCAGGATAACCCCAAGGAGTTGCGGGTTTTTTTCTACCAATTGGGGCCCTCCCTTCACCACCCCCATGGGGATGATCTACAGGGTTCATAACTACTCCTCTTACTACAGGACGCTTACCTAGCCAACATTTAGATCCGGCTCTACCCAAACTCTTCTGGTTTACCCCAACATTCCCCACTTGTCCGACTGTTGCTGAGCAGTTTTTGGATATCAAACGGACCTCCCCAGAAGGTAATTTTAATGTGGCCGATTTCCCCTCTTTTGCAATC…		AGGATTCCCAAGAAATTCTTCGATTTCTTCCGGAAGCAGATGATTATTCATCTGCTTCTCACGTTCCATGAATAGTCGGCACATTGAGGAATATCCAGAAAGGCATTTAGGGAATCGCTCCGATTCTATCTCTGTTCGTTCCGTTTGAAGAACGGAAGGATCCCAACAAAGAATCGATCTTTCTTTTAGTTGTTGAATCTCTCTTTGATTGATCAATGTGTGATATTCCGAATCCTCATTCCTAATGGAATCGAAATGATCCCTGGATTGATCAGAAGATCCTTTCAATTGGCTAGAATCCGTTACTTGAATGAAACTAGATCTCGTAGAATCATATTGAATATTTGATGATACATTCCGTACCTTGCTAAAAAACCGATCCTTGTTTACCAACCACAC…
	R58	290	F	89759	90048	91708	91997	0	1.77e-165	_	ycf2-D2;_	IRa	IRa	TACAGAGCCAATCGTTCTTTTTTCTCTGACAGATGGTTAGAACTGCATCTGGGTTCGAATCCTACTGAGAGGTCTACTAGAGATCAGAAATTGCTGAAGAAAGAACAAGATGTTTCTTTTGTTCTTTCCGGGCGATCGGAAAATAAAGAAATGGTTAATATATTCAAGATAATTATGTATTTACAAAATACTGTCTCAATTCATCCTATTTCATCAGATACGGGATGGGATATGGTTCCGAAGGATGAACTGGACAGTTCCAATAAGATTTCATTCTTGAACAAAAATCC		TACAGAGCCAATCGTTCTTTTTTCTCTGACAGATGGTTAGAACTGCATCTGGGTTCGAATCCTACTGAGAGGTCTACTAGAGATCAGAAATTGCTGAAGAAAGAACAAGATGTTTCTTTTGTTCTTTCCGGGCGATCGGAAAATAAAGAAATGGTTAATATATTCAAGATAATTATGTATTTACAAAATACTGTCTCAATTCATCCTATTTCATCAGATACGGGATGGGATATGGTTCCGAAGGATGAACTGGACAGTTCCAATAAGATTTCATTCTTGAACAAAAATCC
	R59	287	P	89762	90048	153784	154070	0	1.14e-163	_	ycf2;_	IRa	IRb	AGAGCCAATCGTTCTTTTTTCTCTGACAGATGGTTAGAACTGCATCTGGGTTCGAATCCTACTGAGAGGTCTACTAGAGATCAGAAATTGCTGAAGAAAGAACAAGATGTTTCTTTTGTTCTTTCCGGGCGATCGGAAAATAAAGAAATGGTTAATATATTCAAGATAATTATGTATTTACAAAATACTGTCTCAATTCATCCTATTTCATCAGATACGGGATGGGATATGGTTCCGAAGGATGAACTGGACAGTTCCAATAAGATTTCATTCTTGAACAAAAATCC		GGATTTTTGTTCAAGAATGAAATCTTATTGGAACTGTCCAGTTCATCCTTCGGAACCATATCCCATCCCGTATCTGATGAAATAGGATGAATTGAGACAGTATTTTGTAAATACATAATTATCTTGAATATATTAACCATTTCTTTATTTTCCGATCGCCCGGAAAGAACAAAAGAAACATCTTGTTCTTTCTTCAGCAATTTCTGATCTCTAGTAGACCTCTCAGTAGGATTCGAACCCAGATGCAGTTCTAACCATCTGTCAGAGAAAAAAGAACGATTGGCTCT
	R60	290	P	91708	91997	155733	156022	0	1.77e-165	ycf2-D2;_	_	IRa	IRb	TACAGAGCCAATCGTTCTTTTTTCTCTGACAGATGGTTAGAACTGCATCTGGGTTCGAATCCTACTGAGAGGTCTACTAGAGATCAGAAATTGCTGAAGAAAGAACAAGATGTTTCTTTTGTTCTTTCCGGGCGATCGGAAAATAAAGAAATGGTTAATATATTCAAGATAATTATGTATTTACAAAATACTGTCTCAATTCATCCTATTTCATCAGATACGGGATGGGATATGGTTCCGAAGGATGAACTGGACAGTTCCAATAAGATTTCATTCTTGAACAAAAATCC		GGATTTTTGTTCAAGAATGAAATCTTATTGGAACTGTCCAGTTCATCCTTCGGAACCATATCCCATCCCGTATCTGATGAAATAGGATGAATTGAGACAGTATTTTGTAAATACATAATTATCTTGAATATATTAACCATTTCTTTATTTTCCGATCGCCCGGAAAGAACAAAAGAAACATCTTGTTCTTTCTTCAGCAATTTCTGATCTCTAGTAGACCTCTCAGTAGGATTCGAACCCAGATGCAGTTCTAACCATCTGTCAGAGAAAAAAGAACGATTGGCTCTGTA
	R61	12518	P	91711	104228	141553	154070	0	0	ycf2-D2;_	ycf2;_	IRa	IRb	AGAGCCAATCGTTCTTTTTTCTCTGACAGATGGTTAGAACTGCATCTGGGTTCGAATCCTACTGAGAGGTCTACTAGAGATCAGAAATTGCTGAAGAAAGAACAAGATGTTTCTTTTGTTCTTTCCGGGCGATCGGAAAATAAAGAAATGGTTAATATATTCAAGATAATTATGTATTTACAAAATACTGTCTCAATTCATCCTATTTCATCAGATACGGGATGGGATATGGTTCCGAAGGATGAACTGGACAGTTCCAATAAGATTTCATTCTTGAACAAAAATCCATTTTTTGGTTTATTTCATCTATTCCATGACCGGAACAGGGGGGGATACACGTTACACCACGATTTTGAATCAGAAGAGAGATTTCAAGAAATGGCAGATCTATTCACTCTA…		CCCCCCCCCTCCCGTCAATCCCACGAGCCTCTTATCCATTCTCAATTCTCATTCGATCACGGCATCAAAATAGAAAAACTCACATTGGGTTTAGGGATAATCAGACTCGAACTGATGACTTCCACCACGTCAAGGTGACACTCTACCGCTGAGTTATACCCCTTCCCTTGCCCCCATCGAGAAATAGAACTAACTAATCCTAAGGCAAAGGGTCGAGAAACTCAACGCCACTATTCTTGAACAACTTGGAGTCGGGCCTTCTTTTCTTTTCACACTATTACGGATACGAAAATAATGGGAAAAATAGGATTCAATTGTCAACTGCTCCTATCGGAAATAGGATTGACTACGGATTCGAGCAATAGCACATGATTTCAAAAAAACCATACGATTTTCCCG…
	R62	32	F	92848	92879	92869	92900	-3	5.1e-05	ycf2-D2;_	ycf2-D2;_	IRa	IRa	TTTTTGTCCAAGTTACTTCTTTTTTTGTCCAA		TTTTTGTCCAAGTTTCTTCTCTTTTTGTCTAA
	R63	32	P	92848	92879	152881	152912	-3	5.1e-05	ycf2-D2;_	ycf2;_	IRa	IRb	TTTTTGTCCAAGTTACTTCTTTTTTTGTCCAA		TTAGACAAAAAGAGAAGAAACTTGGACAAAAA
	R64	32	P	92869	92900	152902	152933	-3	5.1e-05	ycf2-D2;_	ycf2;_	IRa	IRb	TTTTTGTCCAAGTTTCTTCTCTTTTTGTCTAA		TTGGACAAAAAAAGAAGTAACTTGGACAAAAA
	R65	37	F	95261	95297	95279	95315	0	3.72e-13	ycf2-D2;_	ycf2-D2;_	IRa	IRa	TTGATGATAGTGACGATATTGATGATAGTGACGATAT		TTGATGATAGTGACGATATTGATGATAGTGACGATAT
	R66	37	P	95261	95297	150466	150502	0	3.72e-13	ycf2-D2;_	ycf2;_	IRa	IRb	TTGATGATAGTGACGATATTGATGATAGTGACGATAT		ATATCGTCACTATCATCAATATCGTCACTATCATCAA
	R67	37	P	95279	95315	150484	150520	0	3.72e-13	ycf2-D2;_	ycf2;_	IRa	IRb	TTGATGATAGTGACGATATTGATGATAGTGACGATAT		ATATCGTCACTATCATCAATATCGTCACTATCATCAA
	R68	42	F	102231	102272	123696	123737	0	3.63e-16	_	_	IRa	SSC	TACAGAACCGTACATGAGATTTTCACCTCATACGGCTCCTCG		TACAGAACCGTACATGAGATTTTCACCTCATACGGCTCCTCG
	R69	30	F	102614	102643	133664	133693	-3	0.000668	_	_	IRa	IRb	TATTTTTTTTTTATTTTTTTTTTTATTTTT		TATTTTTTTTTTCTTTTTTTTTTTTTTTTA
	R70	30	P	102614	102643	112086	112115	-3	0.000668	_	_	IRa	IRa	TATTTTTTTTTTATTTTTTTTTTTATTTTT		TAAAAAAAAAAAAAAAAGAAAAAAAAAATA
	R71	30	F	102616	102645	102628	102657	-1	5.48e-07	_	_	IRa	IRa	TTTTTTTTTTATTTTTTTTTTTATTTTTTT		TTTTTTTTTTATTTTTTTTTTTATTTTCTT
	R72	30	P	102616	102645	143124	143153	-1	5.48e-07	_	_	IRa	IRb	TTTTTTTTTTATTTTTTTTTTTATTTTTTT		AAGAAAATAAAAAAAAAAATAAAAAAAAAA
	R73	33	C	102616	102648	143133	143165	0	9.51e-11	_	_	IRa	IRb	TTTTTTTTTTATTTTTTTTTTTATTTTTTTTTT		AAAAAAAAAATAAAAAAAAAAATAAAAAAAAAA
	R74	33	R	102616	102648	102616	102648	0	9.51e-11	_	_	IRa	IRa	TTTTTTTTTTATTTTTTTTTTTATTTTTTTTTT		TTTTTTTTTTATTTTTTTTTTTATTTTTTTTTT
	R75	33	C	102622	102654	143127	143159	0	9.51e-11	_	_	IRa	IRb	TTTTATTTTTTTTTTTATTTTTTTTTTTATTTT		AAAATAAAAAAAAAAATAAAAAAAAAAATAAAA
	R76	33	R	102622	102654	102622	102654	0	9.51e-11	_	_	IRa	IRa	TTTTATTTTTTTTTTTATTTTTTTTTTTATTTT		TTTTATTTTTTTTTTTATTTTTTTTTTTATTTT
	R77	31	C	102627	102657	122474	122504	-3	0.000185	_	_	IRa	SSC	TTTTTTTTTTTATTTTTTTTTTTATTTTCTT		AAAAAATAAAATAAATAAAAAAAAAAAAGAA
	R78	30	P	102628	102657	143136	143165	-1	5.48e-07	_	_	IRa	IRb	TTTTTTTTTTATTTTTTTTTTTATTTTCTT		AAAAAAATAAAAAAAAAAATAAAAAAAAAA
	R79	9281	P	104220	113500	132279	141559	0	0	_	ycf1;_	IRa	SSC	GGGGGGGGGCTATATTTCTGGGAGCGAACTCCAGGCGAATATGAAGCGCATGGATACAAGTTATGCCGTGGAATGAAAGAGAATTCCGAATCAGCTTTGTCTACGAGCAAGGAAGCTATAAGTAATGCAACTAGGAATCTCATGGAGAGTTCGATCCTGGCTCAGGATGAACGCTGGCGGCATGCCTTACACATGCAAGTCGGACGGGAAGTGGTGTTTCCAGTGGCGGACGGGTGAGTAACGCGTAAGAACCTGCCCTTGGGAGGGGAACAACAGCTGGAAACGGCTGCTAATACCCCGTAGGCTGAGGAGCAAAAGGAGGAATCCGCCCGAGGAGGGGCTCGCGTCTGATTAGCTAGTTGGTGAGGCAATAGCTTACCAAGGCGATGATCAGTAGCT…		TTACTAATCTGACTAATATGGAACTTGGTAAGACAAGGGGGTTAAATAACTGAAAAATAAGATTCTTAAAGAATATTCTTTGAATGCTAAAATTACGTATTGAATTTGGATTCTTGTACCCATAATTCAAAAAGTTTTTTTGATTATTGCCGAAGAAATGAAATAAAAGATAGGGTAGAGCTATGACAGTTATTATATGAGGTCTACCCAATGCTAGATGCAAAGGCGCATAATAGATCGATATGAACATGATGAGCTGTCCCGTAATAAACCCAGCTGTTGCTGATAGTTTCTTCTCGGTCCCTTCTTGCATAACCCGAGCTCGAAGAAGGAAGAGATAAGAGGGCCCTATGGAGAATGTGCTCAGAAATCCATAATAGAGTCCGACCACAACGACCG…
	R80	43	F	111640	111682	134097	134139	-3	3.02e-11	_	_	IRa	IRb	TCATTCTTATTACTTTTTCAATATGAAAAAGTAATAAGAATGA		TCATTCTTATTACTTTTTCATATTGAAAAAGTAATAAGAATGA
	R81	43	P	111640	111682	111640	111682	-3	3.02e-11	_	_	IRa	IRa	TCATTCTTATTACTTTTTCAATATGAAAAAGTAATAAGAATGA		TCATTCTTATTACTTTTTCAATATGAAAAAGTAATAAGAATGA
	R82	30	C	112086	112115	133665	133694	-3	0.000668	_	_	IRa	IRb	TAAAAAAAAAAAAAAAAGAAAAAAAAAATA		ATTTTTTTTTTCTTTTTTTTTTTTTTTTAA
	R83	30	F	112087	112116	143139	143168	-3	0.000668	_	_	IRa	IRb	AAAAAAAAAAAAAAAAGAAAAAAAAAATAT		AAAATAAAAAAAAAAATAAAAAAAAAATAA
	R84	38	P	117233	117270	117233	117270	-2	5.88e-10	_	_	SSC	SSC	TATATAATATATATATATTATTATATATATATTATATA		TATATAATATATATATATTATTATATATATATTATATA
	R85	39	R	117233	117271	117233	117271	-2	1.55e-10	_	_	SSC	SSC	TATATAATATATATATATTATTATATATATATTATATAT		TATATAATATATATATATTATTATATATATATTATATAT
	R86	41	C	117239	117279	117240	117280	-3	4.18e-10	_	_	SSC	SSC	ATATATATATATTATTATATATATATTATATATATATATAT		TATATATATATTATTATATATATATTATATATATATATATA
	R87	32	C	117251	117282	117252	117283	-3	5.1e-05	_	_	SSC	SSC	TATTATATATATATTATATATATATATATAAT		ATTATATATATATTATATATATATATATAATA
	R88	37	P	118800	118836	118800	118836	-1	4.13e-11	_	_	SSC	SSC	TTATATATTCATATATAAGTTATATATGAATATATAA		TTATATATTCATATATAAGTTATATATGAATATATAA
	R89	30	P	122408	122437	122540	122569	-3	0.000668	_	ndhI-exon2;_	SSC	SSC	AACTATTCAAATAAAATAAAAAAATAAAAT		ATTTTATTATATTATTTTATTTGAATTGTT
	R90	32	F	122412	122443	122509	122540	-1	3.65e-08	_	_	SSC	SSC	ATTCAAATAAAATAAAAAAATAAAATAAATAA		ATTCAAATAAAATAAAAAAATAAAATAAAAAA
	R91	41	F	122412	122452	122460	122500	0	1.45e-15	_	_	SSC	SSC	ATTCAAATAAAATAAAAAAATAAAATAAATAAAAAAAAAAA		ATTCAAATAAAATAAAAAAATAAAATAAATAAAAAAAAAAA
	R92	31	R	122416	122446	122458	122488	-3	0.000185	_	_	SSC	SSC	AAATAAAATAAAAAAATAAAATAAATAAAAA		AAATTCAAATAAAATAAAAAAATAAAATAAA
	R93	31	R	122416	122446	122507	122537	-3	0.000185	_	_	SSC	SSC	AAATAAAATAAAAAAATAAAATAAATAAAAA		AAATTCAAATAAAATAAAAAAATAAAATAAA
	R94	32	R	122421	122452	122474	122505	-3	5.1e-05	_	_	SSC	SSC	AAATAAAAAAATAAAATAAATAAAAAAAAAAA		AAAAAATAAAATAAATAAAAAAAAAAAAGAAA
	R95	47	F	122442	122488	122491	122537	0	3.54e-19	_	_	SSC	SSC	AAAAAAAAAAAGAAATAAATTCAAATAAAATAAAAAAATAAAATAAA		AAAAAAAAAAAGAAATAAATTCAAATAAAATAAAAAAATAAAATAAA
	R96	31	R	122464	122494	122507	122537	-3	0.000185	_	_	SSC	SSC	AAATAAAATAAAAAAATAAAATAAATAAAAA		AAATTCAAATAAAATAAAAAAATAAAATAAA
	R97	33	R	122469	122501	122473	122505	-3	1.4e-05	_	_	SSC	SSC	AAATAAAAAAATAAAATAAATAAAAAAAAAAAA		AAAAAAATAAAATAAATAAAAAAAAAAAAGAAA
	R98	31	R	122474	122504	143124	143154	-3	0.000185	_	_	SSC	IRb	AAAAAATAAAATAAATAAAAAAAAAAAAGAA		AAGAAAATAAAAAAAAAAATAAAAAAAAAAA
	R99	42	P	123696	123737	143509	143550	0	3.63e-16	_	_	SSC	IRb	TACAGAACCGTACATGAGATTTTCACCTCATACGGCTCCTCG		CGAGGAGCCGTATGAGGTGAAAATCTCATGTACGGTTCTGTA
	R100	30	P	133664	133693	143138	143167	-3	0.000668	_	_	IRb	IRb	TATTTTTTTTTTCTTTTTTTTTTTTTTTTA		AAAAATAAAAAAAAAAATAAAAAAAAAATA
	R101	43	P	134097	134139	134097	134139	-3	3.02e-11	_	_	IRb	IRb	TCATTCTTATTACTTTTTCATATTGAAAAAGTAATAAGAATGA		TCATTCTTATTACTTTTTCATATTGAAAAAGTAATAAGAATGA
	R102	30	F	143124	143153	143136	143165	-1	5.48e-07	_	_	IRb	IRb	AAGAAAATAAAAAAAAAAATAAAAAAAAAA		AAAAAAATAAAAAAAAAAATAAAAAAAAAA
	R103	33	R	143127	143159	143127	143159	0	9.51e-11	_	_	IRb	IRb	AAAATAAAAAAAAAAATAAAAAAAAAAATAAAA		AAAATAAAAAAAAAAATAAAAAAAAAAATAAAA
	R104	33	R	143133	143165	143133	143165	0	9.51e-11	_	_	IRb	IRb	AAAAAAAAAATAAAAAAAAAAATAAAAAAAAAA		AAAAAAAAAATAAAAAAAAAAATAAAAAAAAAA
	R105	37	F	150466	150502	150484	150520	0	3.72e-13	ycf2;_	ycf2;_	IRb	IRb	ATATCGTCACTATCATCAATATCGTCACTATCATCAA		ATATCGTCACTATCATCAATATCGTCACTATCATCAA
	R106	32	F	152881	152912	152902	152933	-3	5.1e-05	ycf2;_	ycf2;_	IRb	IRb	TTAGACAAAAAGAGAAGAAACTTGGACAAAAA		TTGGACAAAAAAAGAAGTAACTTGGACAAAAA
	R107	287	F	153784	154070	155733	156019	0	1.14e-163	ycf2;_	_	IRb	IRb	GGATTTTTGTTCAAGAATGAAATCTTATTGGAACTGTCCAGTTCATCCTTCGGAACCATATCCCATCCCGTATCTGATGAAATAGGATGAATTGAGACAGTATTTTGTAAATACATAATTATCTTGAATATATTAACCATTTCTTTATTTTCCGATCGCCCGGAAAGAACAAAAGAAACATCTTGTTCTTTCTTCAGCAATTTCTGATCTCTAGTAGACCTCTCAGTAGGATTCGAACCCAGATGCAGTTCTAACCATCTGTCAGAGAAAAAAGAACGATTGGCTCT		GGATTTTTGTTCAAGAATGAAATCTTATTGGAACTGTCCAGTTCATCCTTCGGAACCATATCCCATCCCGTATCTGATGAAATAGGATGAATTGAGACAGTATTTTGTAAATACATAATTATCTTGAATATATTAACCATTTCTTTATTTTCCGATCGCCCGGAAAGAACAAAAGAAACATCTTGTTCTTTCTTCAGCAATTTCTGATCTCTAGTAGACCTCTCAGTAGGATTCGAACCCAGATGCAGTTCTAACCATCTGTCAGAGAAAAAAGAACGATTGGCTCT
Pterocarpus santalinus	R1	30	F	1494	1523	69346	69375	-3	0.000676	_	_	LSC	LSC	ATATCAATATATATCAATATATATATATAT		ATATCAATATATATTGATATATATATATGT
	R2	32	F	4765	4796	4785	4816	-2	1.72e-06	_	_	LSC	LSC	TAATTCTATAATAGAATTAATAATTCTATTAT		TAATTCTATTATAGAATTATTAATTCTATTAT
	R3	39	P	4765	4803	4765	4803	-1	2.75e-12	_	_	LSC	LSC	TAATTCTATAATAGAATTAATAATTCTATTATAGAATTA		TAATTCTATAATAGAATTAATAATTCTATTATAGAATTA
	R4	45	P	4772	4816	4772	4816	-1	7.75e-16	_	_	LSC	LSC	ATAATAGAATTAATAATTCTATTATAGAATTATTAATTCTATTAT		ATAATAGAATTAATAATTCTATTATAGAATTATTAATTCTATTAT
	R5	32	P	4909	4940	40946	40977	-3	5.16e-05	_	_	LSC	LSC	TATAAAAAAGAAAATCTAATAATCTAATAAAA		TTTTTTTAGATTATTAGATTTTCCGTTTTATA
	R6	31	P	9310	9340	9338	9368	-3	0.000187	_	_	LSC	LSC	GTATAGGTAGAACTTATTAGCTACCATTGAC		GACTCTGGTAGCTAATAAGTTCTACCTATAC
	R7	56	P	10639	10694	10639	10694	-2	1.9e-20	_	_	LSC	LSC	TATGATATAAATATTTATTTATTCTAATATTAGAATAAATAAATATATATATCATA		TATGATATAAATATTTATTTATTCTAATATTAGAATAAATAAATATATATATCATA
	R8	39	P	10726	10764	10726	10764	-3	5.8e-09	_	_	LSC	LSC	TTTGAATATAGAATTTTTTTAAATAATTCTATATTCAAA		TTTGAATATAGAATTTTTTTAAATAATTCTATATTCAAA
	R9	31	F	12894	12924	12912	12942	-1	1.43e-07	_	_	LSC	LSC	AAGAAAATAGAAATATCAAAGAAAATACAAA		AAGAAAATACAAATATCAAAGAAAATACAAA
	R10	33	C	15376	15408	125128	125160	-3	1.42e-05	_	_	LSC	SSC	AGTGAAAGAAAAAAGTAAAAAAAAAAAAAAAAA		TCACTTTTTTTTTTTCTTTTTTTTTTTTTTTTT
	R11	30	C	15380	15409	130638	130667	-3	0.000676	_	ycf1-exon2;_	LSC	SSC	AAAGAAAAAAGTAAAAAAAAAAAAAAAAAT		TTTCTTTTGTCATTTTTTTTATTTTATTTA
	R12	30	P	16789	16818	26556	26585	-2	2.41e-05	trnS-GGA;_	trnS-UGA;_	LSC	LSC	ACGGAGAGAGAGGGATTCGAACCCTCGGTA		TATCGAGGGTTCGAATCCCTCTCTCTCCTT
	R13	30	P	16789	16818	55941	55970	-1	5.55e-07	trnS-GGA;_	trnS-GCU;_	LSC	LSC	ACGGAGAGAGAGGGATTCGAACCCTCGGTA		TACCGAGGGTTCGAATCCCTCTCTTTCCGT
	R14	39	F	17909	17947	144481	144519	-2	1.57e-10	_	_	LSC	IRb	GAGGAGCCGTATGAGATGAAAATCTCACGTACGGTTCTG		GAGGAGCCGTATGAGGTGAAAATCTCATGTACGGTTCTG
	R15	39	P	17909	17947	102907	102945	-2	1.57e-10	_	_	LSC	IRa	GAGGAGCCGTATGAGATGAAAATCTCACGTACGGTTCTG		CAGAACCGTACATGAGATTTTCACCTCATACGGCTCCTC
	R16	39	P	17909	17947	124703	124741	-2	1.57e-10	_	_	LSC	SSC	GAGGAGCCGTATGAGATGAAAATCTCACGTACGGTTCTG		CAGAACCGTACATGAGATTTTCACCTCATACGGCTCCTC
	R17	39	P	17909	17947	85697	85735	-2	1.57e-10	_	_	LSC	LSC	GAGGAGCCGTATGAGATGAAAATCTCACGTACGGTTCTG		CAGAACCGTACATGAGATTTTCACCTCATACGGCTCCTC
	R18	30	F	19285	19314	57909	57938	-3	0.000676	_	_	LSC	LSC	TTCTATTATATATATATATATTTCATTTTA		TTTTATTATATATATATGTATTTTATTTTA
	R19	94	F	20869	20962	23093	23186	-2	7.13e-43	psaA;_	psaB;_	LSC	LSC	GTTTATGGCTGACCGATATTGCGCACCATCATTTAGCTATTGCAATTCTTTTCCTGATAGCTGGTCACATGTATAGGACCAACTGGGGGATTGG		GTTTATGGCTGACCGATATTGCGCACCATCATTTAGCTATTGCAATTCTTTTCCTGATAGCTGGTCACATGTATAGGACCAACTTCGGGATTGG
	R20	32	F	20955	20986	23179	23210	-3	5.16e-05	psaA;_	psaB;_	LSC	LSC	GGGATTGGTCATGGTATAAAAGAGATCTTAGA		GGGATTGGGCACAGTATAAAAGAGATCTTAGA
	R21	32	P	25512	25543	25512	25543	-2	1.72e-06	_	_	LSC	LSC	TACTATTAATACTTCTAGAAGTATTAATCGTA		TACTATTAATACTTCTAGAAGTATTAATCGTA
	R22	32	F	26556	26587	55941	55972	-3	5.16e-05	trnS-UGA;_	trnS-GCU;_	LSC	LSC	TATCGAGGGTTCGAATCCCTCTCTCTCCTTTT		TACCGAGGGTTCGAATCCCTCTCTTTCCGTTT
	R23	32	C	31969	32000	117903	117934	-3	5.16e-05	_	_	LSC	SSC	ATATATATAAATATATATATAATATAAATATA		TATATATTATTATATATATATTATATATATAT
	R24	39	P	33084	33122	33084	33122	-3	5.8e-09	_	_	LSC	LSC	TATGGTAGAAAGAAATCGATTTGATTTCTTTCTACCATA		TATGGTAGAAAGAAATCGATTTGATTTCTTTCTACCATA
	R25	33	R	33624	33656	66420	66452	-3	1.42e-05	_	_	LSC	LSC	AAAAAAAACAAAAATACAAATAAAAAAAGAAAA		AAAAGAAAAAAAAAAACATCAAATCAAAAAAAA
	R26	31	P	34384	34414	48117	48147	-3	0.000187	_	_	LSC	LSC	TTCTGGTTTTATTTTCTTTTTTTTTTTTGTT		AAAAAAAGAAAAAAAGAAAAAAAAACCAGAA
	R27	30	F	34390	34419	125134	125163	-3	0.000676	_	_	LSC	SSC	TTTTATTTTCTTTTTTTTTTTTGTTTTTGT		TTTTTTTTTCTTTTTTTTTTTTTTTTTCGT
	R28	56	P	34880	34935	34880	34935	0	1.37e-24	_	_	LSC	LSC	TTTTTTAATCTTTTTTATTCTATTAGAATTCTAATAGAATAAAAAAGATTAAAAAA		TTTTTTAATCTTTTTTATTCTATTAGAATTCTAATAGAATAAAAAAGATTAAAAAA
	R29	31	R	48109	48139	48109	48139	-2	6.45e-06	_	_	LSC	LSC	AAAAAAACAAAAAAAGAAAAAAAGAAAAAAA		AAAAAAACAAAAAAAGAAAAAAAGAAAAAAA
	R30	32	C	48113	48144	125132	125163	-3	5.16e-05	_	_	LSC	SSC	AAACAAAAAAAGAAAAAAAGAAAAAAAAACCA		TTTTTTTTTTTCTTTTTTTTTTTTTTTTTCGT
	R31	71	P	54026	54096	54026	54096	-3	1.97e-27	_	_	LSC	LSC	TTCTTCTTTTCTTTTTAACTAACTTTTCACTAAAAAATTTAGTGAAAAGTTAGTTAAAAAGAAAAGAAGAA		TTCTTCTTTTCTTTTTAACTAACTTTTCACTAAAAAATTTAGTGAAAAGTTAGTTAAAAAGAAAAGAAGAA
	R32	31	F	56419	56449	56439	56469	-3	0.000187	_	_	LSC	LSC	TATTACTATTACCAATATAGTATTACCAATA		TATTACCAATACCAATATACTATTACCAATA
	R33	30	P	59670	59699	123302	123331	-2	2.41e-05	_	_	LSC	SSC	TTTTTTTTTTTTTTTTATTATATAAATATT		AATATTTATAAAAAAAAAAAAAAAAAAAAA
	R34	41	P	61867	61907	61867	61907	-1	1.81e-13	_	_	LSC	LSC	AAATAGAATCTAATTCTATAATATAGAATTAGATTCTATTT		AAATAGAATCTAATTCTATAATATAGAATTAGATTCTATTT
	R35	34	P	61995	62028	61995	62028	-2	1.22e-07	_	_	LSC	LSC	GAATATATATAGAATATATATTCCATATATATTC		GAATATATATAGAATATATATTCCATATATATTC
	R36	41	P	61997	62037	61997	62037	-3	4.23e-10	_	_	LSC	LSC	ATATATATAGAATATATATTCCATATATATTCTATATATAT		ATATATATAGAATATATATTCCATATATATTCTATATATAT
	R37	30	R	62008	62037	117913	117942	-3	0.000676	_	_	LSC	SSC	ATATATATTCCATATATATTCTATATATAT		TATATATATATTATATATATATTATATATA
	R38	31	F	62075	62105	66470	66500	-3	0.000187	_	_	LSC	LSC	ACTTATCGAAAAAAGTTATCCATTGAGTCAT		AAACATCGAAAAAAGTTATCCATTGAGTCAT
	R39	31	F	63316	63346	63342	63372	-3	0.000187	_	_	LSC	LSC	TTTTTAGTCTATTTCTGTATTCTTTCTAATT		TAATTAGTCTATTTCTGTATTCTTTCTAAAT
	R40	31	F	69713	69743	123310	123340	-3	0.000187	_	_	LSC	SSC	TCAAAAAAAAAAAAAAAAAAAATAGAATAAA		TAAAAAAAAAAAAAAAAAAAAAAAAAATAAA
	R41	31	F	69714	69744	78819	78849	-3	0.000187	_	_	LSC	LSC	CAAAAAAAAAAAAAAAAAAAATAGAATAAAA		CAAAAAAAAAAAAAAAATAAATAAAAGAAAA
	R42	30	C	69715	69744	103271	103300	-3	0.000676	_	_	LSC	IRa	AAAAAAAAAAAAAAAAAAAATAGAATAAAA		TTTTTTTTTTATTTTTTTTTTTTTTATTTT
	R43	30	R	69715	69744	144126	144155	-3	0.000676	_	_	LSC	IRb	AAAAAAAAAAAAAAAAAAAATAGAATAAAA		AAAATAAAAAAAAAAAAAATAAAAAAAAAA
	R44	31	P	70449	70479	70449	70479	-3	0.000187	_	_	LSC	LSC	AATGGAATTGAATGAATAATTCAATTCCATT		AATGGAATTGAATGAATAATTCAATTCCATT
	R45	33	R	72819	72851	72819	72851	-2	4.58e-07	_	_	LSC	LSC	ATATATATATCTATATATATATCTATATCTATA		ATATATATATCTATATATATATCTATATCTATA
	R46	33	R	72822	72854	72822	72854	-2	4.58e-07	_	_	LSC	LSC	TATATATCTATATATATATCTATATCTATATAT		TATATATCTATATATATATCTATATCTATATAT
	R47	37	R	72822	72858	72830	72866	-3	7.89e-08	_	_	LSC	LSC	TATATATCTATATATATATCTATATCTATATATCTAT		TATATATATATCTATATCTATATATCTATATATATAT
	R48	37	R	72830	72866	72830	72866	-2	2.26e-09	_	_	LSC	LSC	TATATATATATCTATATCTATATATCTATATATATAT		TATATATATATCTATATCTATATATCTATATATATAT
	R49	31	R	72836	72866	72836	72866	-2	6.45e-06	_	_	LSC	LSC	TATATCTATATCTATATATCTATATATATAT		TATATCTATATCTATATATCTATATATATAT
	R50	30	F	78814	78843	123307	123336	-3	0.000676	_	_	LSC	SSC	TTATACAAAAAAAAAAAAAAAATAAATAAA		TTATAAAAAAAAAAAAAAAAAAAAAAAAAA
	R51	30	C	78818	78847	103274	103303	-3	0.000676	_	_	LSC	IRa	ACAAAAAAAAAAAAAAAATAAATAAAAGAA		TTTTTTTATTTTTTTTTTTTTTATTTTCTT
	R52	30	R	78818	78847	144123	144152	-3	0.000676	_	_	LSC	IRb	ACAAAAAAAAAAAAAAAATAAATAAAAGAA		AAGAAAATAAAAAAAAAAAAAATAAAAAAA
	R53	30	F	78821	78850	144126	144155	-3	0.000676	_	_	LSC	IRb	AAAAAAAAAAAAAAATAAATAAAAGAAAAA		AAAATAAAAAAAAAAAAAATAAAAAAAAAA
	R54	30	P	78821	78850	103271	103300	-3	0.000676	_	_	LSC	IRa	AAAAAAAAAAAAAAATAAATAAAAGAAAAA		TTTTTTTTTTATTTTTTTTTTTTTTATTTT
	R55	39	P	81359	81397	81359	81397	-3	5.8e-09	_	_	LSC	LSC	TTTCATCTTTATTTTTTCTAAAAAAAAATAAAGATGAAA		TTTCATCTTTATTTTTTCTAAAAAAAAATAAAGATGAAA
	R56	30	F	83163	83192	123105	123134	-1	5.55e-07	_	_	LSC	SSC	ATATATATATTCTATATATATAGAATATAT		ATATATATATTCTATAAATATAGAATATAT
	R57	30	P	83163	83192	123109	123138	-1	5.55e-07	_	_	LSC	SSC	ATATATATATTCTATATATATAGAATATAT		ATATATTCTATAAATATAGAATATATATAT
	R58	30	P	83165	83194	83165	83194	-2	2.41e-05	_	_	LSC	LSC	ATATATATTCTATATATATAGAATATATTT		ATATATATTCTATATATATAGAATATATTT
	R59	30	F	83274	83303	83319	83348	-1	5.55e-07	_	_	LSC	LSC	TATATAATTTAATGTAATTTAAAAAATATT		TATATAATTTAATGTAATTTAAAAAAGATT
	R60	52	F	85685	85736	124691	124742	0	3.5e-22	_	_	LSC	SSC	CCATCGCTATTACAGAACCGTACATGAGATTTTCACCTCATACGGCTCCTCG		CCATCGCTATTACAGAACCGTACATGAGATTTTCACCTCATACGGCTCCTCG
	R61	42	F	85695	85736	102905	102946	0	3.67e-16	_	_	LSC	IRa	TACAGAACCGTACATGAGATTTTCACCTCATACGGCTCCTCG		TACAGAACCGTACATGAGATTTTCACCTCATACGGCTCCTCG
	R62	42	P	85695	85736	144480	144521	0	3.67e-16	_	_	LSC	IRb	TACAGAACCGTACATGAGATTTTCACCTCATACGGCTCCTCG		CGAGGAGCCGTATGAGGTGAAAATCTCATGTACGGTTCTGTA
	R63	25693	P	88460	114152	133274	158966	0	0	rps19;ndhF;_	ycf1-exon2;_	IRa	IRb	CAGTTAATTACTCCTTTTTTTTTGTAAAGACGAAGAAACAAATTCGATTTTCTCTACTCTACTATTTACTACGGCGACGAAGAATCAAATTATCACTATATTTATTCCTTTTTCTACTTCTTCTTCCAAGTGCAGGATAACCCCAAGGAGTTGCGGGTTTTTTTCTACCAATTGGGGCCCTCCCTTCACCACCCCCATGGGGATGATCTACAGGGTTCATAACTACTCCTCTTACTACAGGACGCTTACCTAGCCAACATTTAGATCCGGCTCTACCCAAACTCTTCTGGTTTACCCCAACATTCCCCACTTGTCCGACTGTTGCTGAGCAGTTTTTGGATATCAAACGGACCTCCCCAGAAGGTAATTTTAATGTGGCCGATTTCCCCTCTTTTGCAA…		TAAATGTTTACTAATCTGACTAATATGGAACTTGGTAAGACAAGGGGGTTAAATAACTGAATAATAAGATTATTAAAGAATATTCTTTGAATGCTAAAATTACGTATTGAATTTGGATTCTTGTACCCATAATTCAAAAAGTTTTTTTGATTATTGCCGAAGAAATGAAATAAAAGATAGGGTAGAGCTATGACAGTTATTATATGAGGTCTACCCAATGCTAGATGCAAAGGCGCATAATAGATCGATATGAACATGATGAGCTGTCCCGTAATAAACCCAGCTGTTGCTGATAGTTTCTTCTCGGTCCCTTCTTGCATAACCCGAGCTCGAAGAAGGAAGAGATAAGAGGGCCCTATGGAGAATGTGCTCAGAAATCCATAATAGAGTCCGACCACA…
	R64	287	F	90435	90721	92384	92670	0	1.15e-163	_	ycf2;_	IRa	IRa	AGAGCCAATCGTTCTTTTTTCTCTGACAGATGGTTAGAACTGCATCTGGGTTCGAATCCTACTGAGAGGTCTACTAGAGATCAGAAATTGCTGAAGAAAGAACAAGATGTTTCTTTTGTTCTTTCCGGGCGATCGGAAAATAAAGAAATGGTTAATATATTCAAGATAATTATGTATTTACAAAATACTGTCTCAATTCATCCTATTTCATCAGATCCGGGATGGGATATGGTTCCGAAGGATGAACTGGACAGTTCCAATAAGATTTCATTCTTGAACAAAAATCC		AGAGCCAATCGTTCTTTTTTCTCTGACAGATGGTTAGAACTGCATCTGGGTTCGAATCCTACTGAGAGGTCTACTAGAGATCAGAAATTGCTGAAGAAAGAACAAGATGTTTCTTTTGTTCTTTCCGGGCGATCGGAAAATAAAGAAATGGTTAATATATTCAAGATAATTATGTATTTACAAAATACTGTCTCAATTCATCCTATTTCATCAGATCCGGGATGGGATATGGTTCCGAAGGATGAACTGGACAGTTCCAATAAGATTTCATTCTTGAACAAAAATCC
	R65	287	P	90435	90721	154756	155042	0	1.15e-163	_	ycf2-D2;_	IRa	IRb	AGAGCCAATCGTTCTTTTTTCTCTGACAGATGGTTAGAACTGCATCTGGGTTCGAATCCTACTGAGAGGTCTACTAGAGATCAGAAATTGCTGAAGAAAGAACAAGATGTTTCTTTTGTTCTTTCCGGGCGATCGGAAAATAAAGAAATGGTTAATATATTCAAGATAATTATGTATTTACAAAATACTGTCTCAATTCATCCTATTTCATCAGATCCGGGATGGGATATGGTTCCGAAGGATGAACTGGACAGTTCCAATAAGATTTCATTCTTGAACAAAAATCC		GGATTTTTGTTCAAGAATGAAATCTTATTGGAACTGTCCAGTTCATCCTTCGGAACCATATCCCATCCCGGATCTGATGAAATAGGATGAATTGAGACAGTATTTTGTAAATACATAATTATCTTGAATATATTAACCATTTCTTTATTTTCCGATCGCCCGGAAAGAACAAAAGAAACATCTTGTTCTTTCTTCAGCAATTTCTGATCTCTAGTAGACCTCTCAGTAGGATTCGAACCCAGATGCAGTTCTAACCATCTGTCAGAGAAAAAAGAACGATTGGCTCT
	R66	287	P	92384	92670	156705	156991	0	1.15e-163	ycf2;_	_	IRa	IRb	AGAGCCAATCGTTCTTTTTTCTCTGACAGATGGTTAGAACTGCATCTGGGTTCGAATCCTACTGAGAGGTCTACTAGAGATCAGAAATTGCTGAAGAAAGAACAAGATGTTTCTTTTGTTCTTTCCGGGCGATCGGAAAATAAAGAAATGGTTAATATATTCAAGATAATTATGTATTTACAAAATACTGTCTCAATTCATCCTATTTCATCAGATCCGGGATGGGATATGGTTCCGAAGGATGAACTGGACAGTTCCAATAAGATTTCATTCTTGAACAAAAATCC		GGATTTTTGTTCAAGAATGAAATCTTATTGGAACTGTCCAGTTCATCCTTCGGAACCATATCCCATCCCGGATCTGATGAAATAGGATGAATTGAGACAGTATTTTGTAAATACATAATTATCTTGAATATATTAACCATTTCTTTATTTTCCGATCGCCCGGAAAGAACAAAAGAAACATCTTGTTCTTTCTTCAGCAATTTCTGATCTCTAGTAGACCTCTCAGTAGGATTCGAACCCAGATGCAGTTCTAACCATCTGTCAGAGAAAAAAGAACGATTGGCTCT
	R67	32	F	93521	93552	93542	93573	-3	5.16e-05	ycf2;_	ycf2;_	IRa	IRa	TTTTTGTCCAAGTTACTTCTTTTTTTGTCCAA		TTTTTGTCCAAGTTTCTTCTCTTTTTGTCTAA
	R68	32	P	93521	93552	153853	153884	-3	5.16e-05	ycf2;_	ycf2-D2;_	IRa	IRb	TTTTTGTCCAAGTTACTTCTTTTTTTGTCCAA		TTAGACAAAAAGAGAAGAAACTTGGACAAAAA
	R69	32	P	93542	93573	153874	153905	-3	5.16e-05	ycf2;_	ycf2-D2;_	IRa	IRb	TTTTTGTCCAAGTTTCTTCTCTTTTTGTCTAA		TTGGACAAAAAAAGAAGTAACTTGGACAAAAA
	R70	37	F	95934	95970	95952	95988	0	3.76e-13	ycf2;_	ycf2;_	IRa	IRa	TTGATGATAGTGACGATATTGATGATAGTGACGATAT		TTGATGATAGTGACGATATTGATGATAGTGACGATAT
	R71	37	P	95934	95970	151438	151474	0	3.76e-13	ycf2;_	ycf2-D2;_	IRa	IRb	TTGATGATAGTGACGATATTGATGATAGTGACGATAT		ATATCGTCACTATCATCAATATCGTCACTATCATCAA
	R72	37	P	95952	95988	151456	151492	0	3.76e-13	ycf2;_	ycf2-D2;_	IRa	IRb	TTGATGATAGTGACGATATTGATGATAGTGACGATAT		ATATCGTCACTATCATCAATATCGTCACTATCATCAA
	R73	42	F	102905	102946	124701	124742	0	3.67e-16	_	_	IRa	SSC	TACAGAACCGTACATGAGATTTTCACCTCATACGGCTCCTCG		TACAGAACCGTACATGAGATTTTCACCTCATACGGCTCCTCG
	R74	32	P	103261	103292	123311	123342	-3	5.16e-05	_	_	IRa	SSC	TATTTACTTATTTTTTTTTTATTTTTTTTTTT		AAAAAAAAAAAAAAAAAAAAAAAAAATAAATA
	R75	35	P	103261	103295	123312	123346	-3	1.06e-06	_	_	IRa	SSC	TATTTACTTATTTTTTTTTTATTTTTTTTTTTTTT		AAAAAAAAAAAAAAAAAAAAAAAAATAAATAGATA
	R76	30	F	103266	103295	125130	125159	-3	0.000676	_	_	IRa	SSC	ACTTATTTTTTTTTTATTTTTTTTTTTTTT		ACTTTTTTTTTTTCTTTTTTTTTTTTTTTT
	R77	30	C	103268	103297	123313	123342	-3	0.000676	_	_	IRa	SSC	TTATTTTTTTTTTATTTTTTTTTTTTTTAT		AAAAAAAAAAAAAAAAAAAAAAAATAAATA
	R78	30	P	103268	103297	123309	123338	-3	0.000676	_	_	IRa	SSC	TTATTTTTTTTTTATTTTTTTTTTTTTTAT		ATAAAAAAAAAAAAAAAAAAAAAAAAAATA
	R79	31	C	103268	103298	144128	144158	-2	6.45e-06	_	_	IRa	IRb	TTATTTTTTTTTTATTTTTTTTTTTTTTATT		AATAAAAAAAAAAAAAATAAAAAAAAAATAA
	R80	31	R	103268	103298	103268	103298	-2	6.45e-06	_	_	IRa	IRa	TTATTTTTTTTTTATTTTTTTTTTTTTTATT		TTATTTTTTTTTTATTTTTTTTTTTTTTATT
	R81	32	C	103268	103299	144132	144163	-3	5.16e-05	_	_	IRa	IRb	TTATTTTTTTTTTATTTTTTTTTTTTTTATTT		AAAAAAAAAAAAATAAAAAAAAAATAAGTAAA
	R82	32	C	103269	103300	123309	123340	-3	5.16e-05	_	_	IRa	SSC	TATTTTTTTTTTATTTTTTTTTTTTTTATTTT		ATAAAAAAAAAAAAAAAAAAAAAAAAAATAAA
	R83	32	P	103269	103300	123311	123342	-3	5.16e-05	_	_	IRa	SSC	TATTTTTTTTTTATTTTTTTTTTTTTTATTTT		AAAAAAAAAAAAAAAAAAAAAAAAAATAAATA
	R84	30	C	103271	103300	123312	123341	-2	2.41e-05	_	_	IRa	SSC	TTTTTTTTTTATTTTTTTTTTTTTTATTTT		AAAAAAAAAAAAAAAAAAAAAAAAATAAAT
	R85	30	F	103272	103301	125132	125161	-3	0.000676	_	_	IRa	SSC	TTTTTTTTTATTTTTTTTTTTTTTATTTTC		TTTTTTTTTTTCTTTTTTTTTTTTTTTTTC
	R86	30	R	103272	103301	125131	125160	-3	0.000676	_	_	IRa	SSC	TTTTTTTTTATTTTTTTTTTTTTTATTTTC		CTTTTTTTTTTTCTTTTTTTTTTTTTTTTT
	R87	30	C	103274	103303	144123	144152	-2	2.41e-05	_	_	IRa	IRb	TTTTTTTATTTTTTTTTTTTTTATTTTCTT		AAGAAAATAAAAAAAAAAAAAATAAAAAAA
	R88	30	R	103274	103303	103274	103303	-2	2.41e-05	_	_	IRa	IRa	TTTTTTTATTTTTTTTTTTTTTATTTTCTT		TTTTTTTATTTTTTTTTTTTTTATTTTCTT
	R89	30	F	103791	103820	103802	103831	-3	0.000676	_	_	IRa	IRa	TATTCTATTAGTATTAGATTAGTATTAGAT		TATTAGATTAGTATTAGATTAGTATTAGTT
	R90	30	P	103791	103820	143595	143624	-3	0.000676	_	_	IRa	IRb	TATTCTATTAGTATTAGATTAGTATTAGAT		AACTAATACTAATCTAATACTAATCTAATA
	R91	30	P	103802	103831	143606	143635	-3	0.000676	_	_	IRa	IRb	TATTAGATTAGTATTAGATTAGTATTAGTT		ATCTAATACTAATCTAATACTAATAGAATA
	R92	43	F	112290	112332	135094	135136	-3	3.06e-11	_	_	IRa	IRb	TCATTCTTATTACTTTTTCAATATGAAAAAGTAATAAGAATGA		TCATTCTTATTACTTTTTCATATTGAAAAAGTAATAAGAATGA
	R93	43	P	112290	112332	112290	112332	-3	3.06e-11	_	_	IRa	IRa	TCATTCTTATTACTTTTTCAATATGAAAAAGTAATAAGAATGA		TCATTCTTATTACTTTTTCAATATGAAAAAGTAATAAGAATGA
	R94	34	R	117890	117923	117899	117932	-3	3.89e-06	_	_	SSC	SSC	TATATAATATATATATATATTATTATATATATAT		TATATATATATTATTATATATATATTATATATAT
	R95	38	C	117896	117933	117897	117934	-3	2.14e-08	_	_	SSC	SSC	ATATATATATATATTATTATATATATATTATATATATA		TATATATATATATTATTATATATATATTATATATATAT
	R96	42	P	117908	117949	117908	117949	-2	2.85e-12	_	_	SSC	SSC	ATTATTATATATATATTATATATATATTATATATATAATAAT		ATTATTATATATATATTATATATATATTATATATATAATAAT
	R97	30	F	117910	117939	117921	117950	-3	0.000676	_	_	SSC	SSC	TATTATATATATATTATATATATATTATAT		TATTATATATATATTATATATATAATAATT
	R98	31	C	117913	117943	117914	117944	-2	6.45e-06	_	_	SSC	SSC	TATATATATATTATATATATATTATATATAT		ATATATATATTATATATATATTATATATATA
	R99	31	R	117914	117944	117914	117944	0	1.54e-09	_	_	SSC	SSC	ATATATATATTATATATATATTATATATATA		ATATATATATTATATATATATTATATATATA
	R100	30	P	117915	117944	117915	117944	-2	2.41e-05	_	_	SSC	SSC	TATATATATTATATATATATTATATATATA		TATATATATTATATATATATTATATATATA
	R101	37	P	119487	119523	119487	119523	-1	4.18e-11	_	_	SSC	SSC	TTCTATATTCATATATAAGTTATATATGAATATAGAA		TTCTATATTCATATATAAGTTATATATGAATATAGAA
	R102	38	P	123103	123140	123103	123140	-2	5.95e-10	_	_	SSC	SSC	CTATATATATATTCTATAAATATAGAATATATATATAG		CTATATATATATTCTATAAATATAGAATATATATATAG
	R103	32	F	123303	123334	123305	123336	-3	5.16e-05	_	_	SSC	SSC	ATATTTATAAAAAAAAAAAAAAAAAAAAAAAA		ATTTATAAAAAAAAAAAAAAAAAAAAAAAAAA
	R104	30	C	123307	123336	125130	125159	-3	0.000676	_	_	SSC	SSC	TTATAAAAAAAAAAAAAAAAAAAAAAAAAA		ACTTTTTTTTTTTCTTTTTTTTTTTTTTTT
	R105	30	F	123307	123336	123310	123339	-3	0.000676	_	_	SSC	SSC	TTATAAAAAAAAAAAAAAAAAAAAAAAAAA		TAAAAAAAAAAAAAAAAAAAAAAAAAATAA
	R106	30	R	123308	123337	123308	123337	-2	2.41e-05	_	_	SSC	SSC	TATAAAAAAAAAAAAAAAAAAAAAAAAAAT		TATAAAAAAAAAAAAAAAAAAAAAAAAAAT
	R107	30	F	123309	123338	144129	144158	-3	0.000676	_	_	SSC	IRb	ATAAAAAAAAAAAAAAAAAAAAAAAAAATA		ATAAAAAAAAAAAAAATAAAAAAAAAATAA
	R108	30	R	123309	123338	123309	123338	0	6.16e-09	_	_	SSC	SSC	ATAAAAAAAAAAAAAAAAAAAAAAAAAATA		ATAAAAAAAAAAAAAAAAAAAAAAAAAATA
	R109	32	R	123309	123340	144126	144157	-3	5.16e-05	_	_	SSC	IRb	ATAAAAAAAAAAAAAAAAAAAAAAAAAATAAA		AAAATAAAAAAAAAAAAAATAAAAAAAAAATA
	R110	34	R	123309	123342	123309	123342	-2	1.22e-07	_	_	SSC	SSC	ATAAAAAAAAAAAAAAAAAAAAAAAAAATAAATA		ATAAAAAAAAAAAAAAAAAAAAAAAAAATAAATA
	R111	31	C	123310	123340	125130	125160	-3	0.000187	_	_	SSC	SSC	TAAAAAAAAAAAAAAAAAAAAAAAAAATAAA		ACTTTTTTTTTTTCTTTTTTTTTTTTTTTTT
	R112	30	C	123311	123340	125132	125161	-3	0.000676	_	_	SSC	SSC	AAAAAAAAAAAAAAAAAAAAAAAAAATAAA		TTTTTTTTTTTCTTTTTTTTTTTTTTTTTC
	R113	30	C	123311	123340	125135	125164	-3	0.000676	_	_	SSC	SSC	AAAAAAAAAAAAAAAAAAAAAAAAAATAAA		TTTTTTTTCTTTTTTTTTTTTTTTTTCGTT
	R114	30	F	123311	123340	123312	123341	-3	0.000676	_	_	SSC	SSC	AAAAAAAAAAAAAAAAAAAAAAAAAATAAA		AAAAAAAAAAAAAAAAAAAAAAAAATAAAT
	R115	31	P	123311	123341	125130	125160	-3	0.000187	_	_	SSC	SSC	AAAAAAAAAAAAAAAAAAAAAAAAAATAAAT		ACTTTTTTTTTTTCTTTTTTTTTTTTTTTTT
	R116	32	F	123311	123342	123315	123346	-2	1.72e-06	_	_	SSC	SSC	AAAAAAAAAAAAAAAAAAAAAAAAAATAAATA		AAAAAAAAAAAAAAAAAAAAAATAAATAGATA
	R117	32	F	123311	123342	144126	144157	-3	5.16e-05	_	_	SSC	IRb	AAAAAAAAAAAAAAAAAAAAAAAAAATAAATA		AAAATAAAAAAAAAAAAAATAAAAAAAAAATA
	R118	32	F	123311	123342	144134	144165	-3	5.16e-05	_	_	SSC	IRb	AAAAAAAAAAAAAAAAAAAAAAAAAATAAATA		AAAAAAAAAAATAAAAAAAAAATAAGTAAATA
	R119	30	P	123312	123341	125131	125160	-3	0.000676	_	_	SSC	SSC	AAAAAAAAAAAAAAAAAAAAAAAAATAAAT		CTTTTTTTTTTTCTTTTTTTTTTTTTTTTT
	R120	30	R	123312	123341	144126	144155	-2	2.41e-05	_	_	SSC	IRb	AAAAAAAAAAAAAAAAAAAAAAAAATAAAT		AAAATAAAAAAAAAAAAAATAAAAAAAAAA
	R121	35	F	123312	123346	144131	144165	-3	1.06e-06	_	_	SSC	IRb	AAAAAAAAAAAAAAAAAAAAAAAAATAAATAGATA		AAAAAAAAAAAAAATAAAAAAAAAATAAGTAAATA
	R122	30	R	123313	123342	144129	144158	-3	0.000676	_	_	SSC	IRb	AAAAAAAAAAAAAAAAAAAAAAAATAAATA		ATAAAAAAAAAAAAAATAAAAAAAAAATAA
	R123	30	C	123314	123343	125132	125161	-3	0.000676	_	_	SSC	SSC	AAAAAAAAAAAAAAAAAAAAAAATAAATAG		TTTTTTTTTTTCTTTTTTTTTTTTTTTTTC
	R124	30	P	123314	123343	125131	125160	-3	0.000676	_	_	SSC	SSC	AAAAAAAAAAAAAAAAAAAAAAATAAATAG		CTTTTTTTTTTTCTTTTTTTTTTTTTTTTT
	R125	42	P	124701	124742	144480	144521	0	3.67e-16	_	_	SSC	IRb	TACAGAACCGTACATGAGATTTTCACCTCATACGGCTCCTCG		CGAGGAGCCGTATGAGGTGAAAATCTCATGTACGGTTCTGTA
	R126	30	P	125130	125159	144131	144160	-3	0.000676	_	_	SSC	IRb	ACTTTTTTTTTTTCTTTTTTTTTTTTTTTT		AAAAAAAAAAAAAATAAAAAAAAAATAAGT
	R127	30	C	125131	125160	144125	144154	-3	0.000676	_	_	SSC	IRb	CTTTTTTTTTTTCTTTTTTTTTTTTTTTTT		GAAAATAAAAAAAAAAAAAATAAAAAAAAA
	R128	31	R	125131	125161	125131	125161	-2	6.45e-06	_	_	SSC	SSC	CTTTTTTTTTTTCTTTTTTTTTTTTTTTTTC		CTTTTTTTTTTTCTTTTTTTTTTTTTTTTTC
	R129	30	P	125132	125161	144125	144154	-3	0.000676	_	_	SSC	IRb	TTTTTTTTTTTCTTTTTTTTTTTTTTTTTC		GAAAATAAAAAAAAAAAAAATAAAAAAAAA
	R130	43	P	135094	135136	135094	135136	-3	3.06e-11	_	_	IRb	IRb	TCATTCTTATTACTTTTTCATATTGAAAAAGTAATAAGAATGA		TCATTCTTATTACTTTTTCATATTGAAAAAGTAATAAGAATGA
	R131	30	F	143595	143624	143606	143635	-3	0.000676	_	_	IRb	IRb	AACTAATACTAATCTAATACTAATCTAATA		ATCTAATACTAATCTAATACTAATAGAATA
	R132	30	R	144123	144152	144123	144152	-2	2.41e-05	_	_	IRb	IRb	AAGAAAATAAAAAAAAAAAAAATAAAAAAA		AAGAAAATAAAAAAAAAAAAAATAAAAAAA
	R133	31	R	144128	144158	144128	144158	-2	6.45e-06	_	_	IRb	IRb	AATAAAAAAAAAAAAAATAAAAAAAAAATAA		AATAAAAAAAAAAAAAATAAAAAAAAAATAA
	R134	37	F	151438	151474	151456	151492	0	3.76e-13	ycf2-D2;_	ycf2-D2;_	IRb	IRb	ATATCGTCACTATCATCAATATCGTCACTATCATCAA		ATATCGTCACTATCATCAATATCGTCACTATCATCAA
	R135	32	F	153853	153884	153874	153905	-3	5.16e-05	ycf2-D2;_	ycf2-D2;_	IRb	IRb	TTAGACAAAAAGAGAAGAAACTTGGACAAAAA		TTGGACAAAAAAAGAAGTAACTTGGACAAAAA
	R136	287	F	154756	155042	156705	156991	0	1.15e-163	ycf2-D2;_	_	IRb	IRb	GGATTTTTGTTCAAGAATGAAATCTTATTGGAACTGTCCAGTTCATCCTTCGGAACCATATCCCATCCCGGATCTGATGAAATAGGATGAATTGAGACAGTATTTTGTAAATACATAATTATCTTGAATATATTAACCATTTCTTTATTTTCCGATCGCCCGGAAAGAACAAAAGAAACATCTTGTTCTTTCTTCAGCAATTTCTGATCTCTAGTAGACCTCTCAGTAGGATTCGAACCCAGATGCAGTTCTAACCATCTGTCAGAGAAAAAAGAACGATTGGCTCT		GGATTTTTGTTCAAGAATGAAATCTTATTGGAACTGTCCAGTTCATCCTTCGGAACCATATCCCATCCCGGATCTGATGAAATAGGATGAATTGAGACAGTATTTTGTAAATACATAATTATCTTGAATATATTAACCATTTCTTTATTTTCCGATCGCCCGGAAAGAACAAAAGAAACATCTTGTTCTTTCTTCAGCAATTTCTGATCTCTAGTAGACCTCTCAGTAGGATTCGAACCCAGATGCAGTTCTAACCATCTGTCAGAGAAAAAAGAACGATTGGCTCT
