# Supplementary material for: Comparative Analyses of Five Complete Chloroplast Genomes from the Genus Pterocarpus (Fabacaeae)
Source: Int J Mol Sci. 2020 May 26;21(11):3758. doi: 10.3390/ijms21113758 (PMC7312355; doi:10.3390/ijms21113758)
Supplement: Supplementary file 1 [file ijms-21-03758-s001.zip › Table S3.xlsx]

## Sheet: Sheet1
Table S4 SSR position in M-S-I-P-M2 cp genomes
	Code.	Repeats	P. macrocarpus	P. santalinus	P. indicus	P. pedatus	P. marsupium
	A/T	3	-	-	-	-	-
		4	-	-	-	-	-
		5	-	-	-	-	-
		6	-	-	-	-	-
		7	-	-	-	-	-
		8	87	89	91	84	83
		9	51	52	48	53	55
		10	42	36	42	45	43
		11	22	26	26	24	25
		12	15	13	13	13	8
		13	13	14	8	8	9
		14	6	10	8	10	10
		15	3	1	5	6	7
		16	8	7	5	6	6
		17	-	3	2	3	3
		18	2	1	-	2	1
		19	1	-	1	-	-
		20	-	1	2	-	1
		21	2	-	-	1	3
		22	1	-	-	-	-
		23	-	-	1	-	-
		24	-	-	-	1	-
		25	-	-	1	-	-
		26	-	1	-	-	-
		In total	253	254	253	256	254
		Frequency of mono-nucleotide repeats (%)	94.4	93.4	92.7	95.2	94.4
		Proportion in the total SSRs (%)	76	72.8	73.8	76.4	75.8
	C/G	3	-	-	-	-	-
		4	-	-	-	-	-
		5	-	-	-	-	-
		6	-	-	-	-	-
		7	-	-	-	-	-
		8	7	7	6	6	6
		9	6	6	8	2	3
		10	1	1	3	1	1
		11	1	1	2	4	4
		12	-	2	-	-	1
		13	-	1	1	-	-
		In total	15	18	20	13	15
		Frequency of mono-nucleotide repeats (%)	5.6	6.6	7.3	4.8	5.6
		Proportion in the total SSRs (%)	4.5	5.2	5.8	3.9	4.5
	AG/CT	3	-	-	-	-	-
		4	-	-	-	-	-
		5	3	3	4	3	3
		6	1	1	-	1	1
		In total	4	4	4	4	4
		Frequency of di-nucleotide repeats (%)	9.3	7.8	8.3	9.1	9.1
		Proportion in the total SSRs (%)	1.2	1.1	1.2	1.2	1.2
	AT/AT	3	-	-	-	-	-
		4	-	-	-	-	-
		5	20	35	20	20	20
		6	11	9	14	8	10
		7	3	3	9	8	6
		8	3	-	1	1	1
		9	1	-	-	2	2
		10	-	-	-	1	1
		11	1	-	-	-	-
		In total	39	47	44	40	40
		Frequency of di-nucleotide repeats (%)	90.7	92.2	91.7	90.9	90.9
		Proportion in the total SSRs (%)	11.7	13.5	12.8	11.9	11.9
	AAG/CTT	3	-	-	-	-	-
		4	1	1	1	1	1
		In total	1	1	1	1	1
		Frequency of tri-nucleotide repeats (%)	7.1	6.7	7.1	7.1	7.1
		Proportion in the total SSRs (%)	0.3	0.3	0.3	0.3	0.3
	AAT/ATT	3	-	-	-	-	-
		4	11	12	11	11	11
		5	2	1	2	2	2
		6	-	-	-	-	-
		7	-	1	-	-	-
		In total	13	14	13	13	13
		Frequency of tri-nucleotide repeats (%)	92.9	93.3	92.9	92.9	92.9
		Proportion in the total SSRs (%)	3.9	4	3.8	3.9	3.9
	AAAT/ATTT	3	3	4	3	3	3
		In total	3	4	3	3	3
		Frequency of tetra-nucleotide repeats (%)	75	80	75	75	75
		Proportion in the total SSRs (%)	0.9	1.1	0.9	0.9	0.9
	AATC/ATTG	3	1	1	1	1	1
		In total	1	1	1	1	1
		Frequency of tetra-nucleotide repeats (%)	25	20	25	25	25
		Proportion in the total SSRs (%)	0.3	0.3	0.3	0.3	0.3
	AAAAT/ATTTT	3	1	1	1	1	1
		In total	1	1	1	1	1
		Frequency of penta-nucleotide repeats (%)	33.3	20	33.3	33.3	33.3
		Proportion in the total SSRs (%)	0.3	0.3	0.3	0.3	0.3
	AAAGC/CTTTG	3	-	1	-	-	-
		In total	-	1	-	-	-
		Frequency of penta-nucleotide repeats (%)	-	20	-	-	-
		Proportion in the total SSRs (%)	-	0.3	-	-	-
	AATAG/ATTCT	3	1	1	1	1	1
		In total	1	1	1	1	1
		Frequency of penta-nucleotide repeats (%)	33.3	20	33.3	33.3	33.3
		Proportion in the total SSRs (%)	0.3	0.3	0.3	0.3	0.3
	AATGC/ATTGC	3	-	1	-	-	-
		In total	-	1	-	-	-
		Frequency of penta-nucleotide repeats (%)	-	20	-	-	-
		Proportion in the total SSRs (%)	-	0.3	-	-	-
	AATTC/AATTG	3	1	1	1	1	1
		In total	1	1	1	1	1
		Frequency of penta-nucleotide repeats (%)	33.3	20	33.3	33.3	33.3
		Proportion in the total SSRs (%)	0.3	0.3	0.3	0.3	0.3
	AAAAAG/CTTTTT	3	1	-	1	1	1
		In total	1	-	1	1	1
		Frequency of hexa-nucleotide repeats (%)	100	-	100	100	100
		Proportion in the total SSRs (%)	0.3	-	0.3	0.3	0.3
	AGAGCG/CGCTCT	3	-	1	-	-	-
		In total	-	1	-	-	-
		Frequency of hexa-nucleotide repeats (%)	-	100	-	-	-
		Proportion in the total SSRs (%)	-	0.3	-	-	-
	Number of SSRs present in compound formation	-	132	142	138	135	133
		Proportion in the total SSRs	39.6	40.7	40.2	40.3	39.7
	In total	-	333	349	343	335	335
