# Supplementary material for: Comparative Analyses of Five Complete Chloroplast Genomes from the Genus Pterocarpus (Fabacaeae)
Source: Int J Mol Sci. 2020 May 26;21(11):3758. doi: 10.3390/ijms21113758 (PMC7312355; doi:10.3390/ijms21113758)
Supplement: Supplementary file 1 [file ijms-21-03758-s001.zip › Table S4.xlsx]

## Sheet: Sheet1
Species	Genus	Tribus	Subfamily	Family	Genebank number
Cercis glabra	Cercis	Cercideae	Cercidoideae	Fabaceae	KY806281
Cercis canadensis	Cercis	Cercideae	Cercidoideae	Fabaceae	KF856619
Cercis chuniana	Cercis	Cercideae	Cercidoideae	Fabaceae	MF741770
Adenolobus garipensis	Adenolobus	Bauhinieae	Cercidoideae	Fabaceae	KY806280
Tylosema esculentum	Tylosema	Bauhinieae	Cercidoideae	Fabaceae	KX792933
Senna tora	Senna	Cassieae	Caesalpinioideae	Fabaceae	NC_030193
Cassia siamea	Cassia	Cassieae	Caesalpinioideae	Fabaceae	MN525772
Mezoneuron cucullatum	Mezoneuron	Caesalpinieae	Caesalpinioideae	Fabaceae	KU569489
Haematoxylum brasiletto	Haematoxylum	Caesalpinieae	Caesalpinioideae	Fabaceae	NC_026679
Libidibia coriaria	Libidibia	Caesalpinieae	Caesalpinioideae	Fabaceae	NC_026677
Archidendron lucyi	Archidendron	Acacieae	Caesalpinioideae	Fabaceae	NC_034988
Pararchidendron pruinosum	Pararchidendron	Acacieae	Caesalpinioideae	Fabaceae	NC_035348
Inga leiocalycina	Inga	Acacieae	Caesalpinioideae	Fabaceae	NC_028732
Ceratonia siliqua	Ceratonia	Ceratonieae	Caesalpinioideae	Fabaceae	NC_026678
Dalbergia cultrata	Dalbergia	Dalbergieae	Papilionoideae	Fabaceae	NC_044117
Dalbergia hainanensis	Dalbergia	Dalbergieae	Papilionoideae	Fabaceae	NC_036961
Pterocarpus tinctorius	Pterocarpus	Dalbergieae	Papilionoideae	Fabaceae	MH033829
Indigofera tinctoria	Indigofera	Indigofereae	Papilionoideae	Fabaceae	NC_026680
Millettia pinnata	Millettia	Millettieae	Papilionoideae	Fabaceae	NC_016708
Wisteria floribunda	Wisteria	Wisterieae	Papilionoideae	Fabaceae	NC_027677
Tamarindus indica	Tamarindus	Amherstieae	Detarioideae	Fabaceae	NC_026685
Arabidopsis thaliana	Arabidopsis	Camelineae	Lepidioideae	Brassicaceae	KX551970

## Sheet: Sheet2
Cercidoideae
Caesalpinioideae
Papilionoideae
Detarioideae
Lepidioideae
